# Supplementary material for: Unique S-scheme heterojunctions in self-assembled TiO2/CsPbBr3 hybrids for CO2 photoreduction
Source: Nat Commun. 2020 Sep 14;11:4613. doi: 10.1038/s41467-020-18350-7 (PMC7490390; doi:10.1038/s41467-020-18350-7)
Supplement: Supplementary file 3 — Source Data [file 41467_2020_18350_MOESM3_ESM.xlsx]

## Sheet: Fig. 1
Figure 1d	X	Y		Figure 1e-UV vis	X	Y		Figure 1e-PL	X	Y
	10	84			650	0.033			420	4.378
	10.1	78			649	0.033			421	4.497
	10.2	78			648	0.034			422	4.672
	10.2	72			647	0.034			423	4.797
	10.3	92			646	0.034			424	4.916
	10.4	78			645	0.034			425	4.967
	10.5	94			644	0.034			426	4.971
	10.6	66			643	0.034			427	4.943
	10.6	94			642	0.035			428	4.861
	10.7	80			641	0.035			429	4.785
	10.8	66			640	0.035			430	4.669
	10.9	64			639	0.035			431	4.532
	11	88			638	0.035			432	4.39
	11	84			637	0.036			433	4.251
	11.1	86			636	0.036			434	4.157
	11.2	58			635	0.036			435	4.028
	11.3	70			634	0.036			436	3.971
	11.4	70			633	0.036			437	3.889
	11.4	74			632	0.037			438	3.841
	11.5	90			631	0.037			439	3.826
	11.6	96			630	0.037			440	3.808
	11.7	84			629	0.037			441	3.838
	11.8	66			628	0.037			442	3.858
	11.8	70			627	0.037			443	3.899
	11.9	60			626	0.038			444	3.978
	12	60			625	0.038			445	4.042
	12.1	66			624	0.038			446	4.157
	12.2	62			623	0.038			447	4.285
	12.2	64			622	0.039			448	4.439
	12.3	70			621	0.039			449	4.602
	12.4	60			620	0.039			450	4.838
	12.5	74			619	0.039			451	5.052
	12.6	68			618	0.04			452	5.348
	12.6	72			617	0.04			453	5.627
	12.7	74			616	0.04			454	5.976
	12.8	70			615	0.04			455	6.369
	12.9	74			614	0.041			456	6.827
	13	68			613	0.041			457	7.388
	13	80			612	0.041			458	8.109
	13.1	62			611	0.041			459	9.015
	13.2	76			610	0.042			460	10.07
	13.3	62			609	0.042			461	11.42
	13.4	62			608	0.042			462	13.05
	13.4	72			607	0.042			463	15.23
	13.5	70			606	0.043			464	17.78
	13.6	74			605	0.043			465	21.12
	13.7	64			604	0.043			466	25.2
	13.8	78			603	0.044			467	30.11
	13.8	76			602	0.044			468	36.26
	13.9	86			601	0.044			469	43.87
	14	72			600	0.045			470	52.87
	14.1	84			599	0.045			471	63.74
	14.2	76			598	0.045			472	76.59
	14.2	86			597	0.045			473	92.18
	14.3	76			596	0.045			474	110.4
	14.4	84			595	0.046			475	131.1
	14.5	74			594	0.046			476	155
	14.6	102			593	0.046			477	182
	14.6	76			592	0.047			478	212
	14.7	102			591	0.047			479	245.4
	14.8	108			590	0.048			480	282.9
	14.9	124			589	0.048			481	326.8
	15	162			588	0.048			482	377.3
	15	188			587	0.048			483	433.5
	15.1	200			586	0.049			484	499.7
	15.2	156			585	0.049			485	573.5
	15.3	130			584	0.05			486	656.1
	15.4	106			583	0.05			487	747.8
	15.4	74			582	0.05			488	847.7
	15.5	76			581	0.051			489	958.6
	15.6	72			580	0.051			490	1080
	15.7	82			579	0.051			491	1208
	15.8	72			578	0.052			492	1349
	15.8	86			577	0.052			493	1501
	15.9	78			576	0.052			494	1669
	16	76			575	0.053			495	1851
	16.1	84			574	0.053			496	2044
	16.2	64			573	0.054			497	2258
	16.2	74			572	0.054			498	2491
	16.3	98			571	0.055			499	2732
	16.4	82			570	0.055			500	2996
	16.5	92			569	0.056			501	3266
	16.6	84			568	0.056			502	3541
	16.6	80			567	0.056			503	3819
	16.7	70			566	0.057			504	4082
	16.8	84			565	0.057			505	4339
	16.9	84			564	0.058			506	4571
	17	86			563	0.059			507	4766
	17	94			562	0.059			508	4931
	17.1	100			561	0.059			509	5050
	17.2	90			560	0.06			510	5117
	17.3	80			559	0.061			511	5141
	17.4	92			558	0.061			512	5111
	17.4	102			557	0.062			513	5035
	17.5	78			556	0.062			514	4914
	17.6	86			555	0.063			515	4756
	17.7	88			554	0.064			516	4569
	17.8	98			553	0.065			517	4351
	17.8	92			552	0.065			518	4113
	17.9	110			551	0.065			519	3856
	18	90			550	0.066			520	3599
	18.1	96			549	0.067			521	3328
	18.2	92			548	0.067			522	3059
	18.2	78			547	0.068			523	2804
	18.3	84			546	0.069			524	2550
	18.4	102			545	0.07			525	2311
	18.5	70			544	0.071			526	2086
	18.6	100			543	0.072			527	1879
	18.6	84			542	0.073			528	1693
	18.7	100			541	0.074			529	1517
	18.8	74			540	0.075			530	1360
	18.9	86			539	0.076			531	1221
	19	96			538	0.077			532	1094
	19	96			537	0.079			533	981.6
	19.1	116			536	0.08			534	879.3
	19.2	102			535	0.081			535	787.6
	19.3	100			534	0.083			536	706.4
	19.4	90			533	0.085			537	631.6
	19.4	98			532	0.087			538	565.4
	19.5	98			531	0.089			539	507.7
	19.6	108			530	0.092			540	455.2
	19.7	78			529	0.094			541	408.3
	19.8	122			528	0.097			542	366
	19.8	98			527	0.101			543	328.7
	19.9	82			526	0.105			544	296
	20	114			525	0.11			545	265.7
	20.1	92			524	0.115			546	238.6
	20.2	112			523	0.12			547	214.6
	20.2	88			522	0.127			548	193.2
	20.3	126			521	0.133			549	173.8
	20.4	92			520	0.139			550	156.6
	20.5	92			519	0.147			551	141.2
	20.6	116			518	0.154			552	127.3
	20.6	124			517	0.161			553	114.7
	20.7	128			516	0.17			554	103.3
	20.8	120			515	0.18			555	93.27
	20.9	134			514	0.19			556	84
	21	140			513	0.204			557	75.61
	21	154			512	0.218			558	68.05
	21.1	212			511	0.235			559	61.26
	21.2	250			510	0.254			560	55.18
	21.3	394			509	0.274			561	49.59
	21.4	534			508	0.294			562	44.55
	21.4	694			507	0.315			563	40.16
	21.5	546			506	0.335			564	36.19
	21.6	422			505	0.354			565	32.73
	21.7	256			504	0.371			566	29.62
	21.8	194			503	0.387			567	26.88
	21.8	154			502	0.401			568	24.37
	21.9	126			501	0.413			569	22.05
	22	122			500	0.425			570	19.98
	22.1	130			499	0.436			571	18.07
	22.2	132			498	0.448			572	16.33
	22.2	136			497	0.459			573	14.83
	22.3	132			496	0.471			574	13.46
	22.4	116			495	0.484			575	12.23
	22.5	114			494	0.496			576	11.17
	22.6	110			493	0.51			577	10.16
	22.6	118			492	0.524			578	9.259
	22.7	114			491	0.538			579	8.473
	22.8	126			490	0.554			580	7.742
	22.9	118			489	0.568			581	7.1
	23	132			488	0.582			582	6.494
	23	114			487	0.594			583	5.967
	23.1	112			486	0.604			584	5.506
	23.2	112			485	0.612			585	5.07
	23.3	116			484	0.618			586	4.666
	23.4	128			483	0.622			587	4.36
	23.4	130			482	0.625			588	4.053
	23.5	134			481	0.629			589	3.764
	23.6	112			480	0.635			590	3.522
	23.7	110			479	0.642			591	3.305
	23.8	144			478	0.65			592	3.12
	23.8	122			477	0.66			593	2.944
	23.9	132			476	0.67			594	2.821
	24	134			475	0.678			595	2.677
	24.1	132			474	0.685			596	2.55
	24.2	132			473	0.688			597	2.448
	24.2	122			472	0.69			598	2.368
	24.3	134			471	0.69			599	2.274
	24.4	130			470	0.69			600	2.223
	24.5	122			469	0.689			601	2.153
	24.6	128			468	0.689			602	2.121
	24.6	142			467	0.69			603	2.075
	24.7	134			466	0.693			604	2.035
	24.8	114			465	0.698			605	1.998
	24.9	122			464	0.706			606	1.982
	25	130			463	0.717			607	1.958
	25	144			462	0.731			608	1.948
	25.1	122			461	0.75			609	1.938
	25.2	142			460	0.772			610	1.927
	25.3	128			459	0.801			611	1.913
	25.4	136			458	0.835			612	1.922
	25.4	116			457	0.875			613	1.925
	25.5	120			456	0.921			614	1.923
	25.6	122			455	0.973			615	1.937
	25.7	112			454	1.029			616	1.96
	25.8	96			453	1.087			617	1.955
	25.8	128			452	1.146			618	1.964
	25.9	132			451	1.202			619	1.98
	26	130			450	1.257			620	1.989
	26.1	124			449	1.305			621	2.002
	26.2	148			448	1.348			622	2.01
	26.2	192			447	1.383			623	2.015
	26.3	176			446	1.41			624	2.013
	26.4	236			445	1.427			625	2.02
	26.5	182			444	1.438			626	2.013
	26.6	160			443	1.44			627	1.997
	26.6	122			442	1.434			628	1.992
	26.7	106			441	1.422			629	1.974
	26.8	108			440	1.405			630	1.957
	26.9	108			439	1.385			631	1.941
	27	104			438	1.362			632	1.91
	27	106			437	1.339			633	1.877
	27.1	124			436	1.316			634	1.843
	27.2	118			435	1.294			635	1.803
	27.3	132			434	1.275			636	1.769
	27.4	134			433	1.258			637	1.739
	27.4	120			432	1.242			638	1.692
	27.5	108			431	1.229			639	1.654
	27.6	134			430	1.219			640	1.612
	27.7	122			429	1.212			641	1.571
	27.8	120			428	1.206			642	1.543
	27.8	114			427	1.204			643	1.503
	27.9	92			426	1.203			644	1.461
	28	102			425	1.204			645	1.428
	28.1	114			424	1.208			646	1.392
	28.2	100			423	1.214			647	1.353
	28.2	120			422	1.225			648	1.314
	28.3	116			421	1.236			649	1.295
	28.4	134			420	1.248			650	1.26
	28.5	150			419	1.261			651	1.233
	28.6	160			418	1.276			652	1.196
	28.6	138			417	1.293			653	1.173
	28.7	126			416	1.312			654	1.151
	28.8	104			415	1.333			655	1.125
	28.9	94			414	1.355			656	1.106
	29	92			413	1.379			657	1.081
	29	100			412	1.403			658	1.049
	29.1	110			411	1.426			659	1.029
	29.2	108			410	1.454			660	1.01
	29.3	148			409	1.481			661	0.976
	29.4	150			408	1.509			662	0.954
	29.4	144			407	1.539			663	0.932
	29.5	98			406	1.57			664	0.919
	29.6	94			405	1.6			665	0.897
	29.7	106			404	1.63			666	0.872
	29.8	112			403	1.662			667	0.854
	29.8	134			402	1.688			668	0.828
	29.9	122			401	1.718			669	0.816
	30	144			400	1.746			670	0.793
	30.1	158							671	0.775
	30.2	206							672	0.764
	30.2	284							673	0.744
	30.3	406							674	0.726
	30.4	436							675	0.715
	30.5	460							676	0.696
	30.6	472							677	0.681
	30.6	624							678	0.668
	30.7	468							679	0.658
	30.8	300							680	0.637
	30.9	202							681	0.631
	31	142							682	0.619
	31	122							683	0.614
	31.1	130							684	0.606
	31.2	102							685	0.6
	31.3	96							686	0.596
	31.4	102							687	0.587
	31.4	94							688	0.582
	31.5	82							689	0.578
	31.6	96							690	0.572
	31.7	118							691	0.571
	31.8	92							692	0.576
	31.8	94							693	0.566
	31.9	80							694	0.577
	32	80							695	0.583
	32.1	92							696	0.588
	32.2	84							697	0.595
	32.2	70							698	0.606
	32.3	74							699	0.622
	32.4	80							700	0.631
	32.5	84							701	0.645
	32.6	84							702	0.658
	32.6	78							703	0.673
	32.7	80							704	0.692
	32.8	76							705	0.709
	32.9	70							706	0.733
	33	82							707	0.752
	33	76							708	0.782
	33.1	74							709	0.812
	33.2	86							710	0.838
	33.3	94							711	0.872
	33.4	102							712	0.899
	33.4	96							713	0.924
	33.5	74							714	0.958
	33.6	94							715	0.985
	33.7	92							716	1.018
	33.8	104							717	1.041
	33.8	108							718	1.074
	33.9	132							719	1.092
	34	152							720	1.134
	34.1	202							721	1.143
	34.2	212							722	1.159
	34.2	208							723	1.174
	34.3	248							724	1.201
	34.4	230							725	1.213
	34.5	158							726	1.231
	34.6	128							727	1.24
	34.6	118							728	1.238
	34.7	92							729	1.248
	34.8	90							730	1.249
	34.9	84							731	1.243
	35	52							732	1.233
	35	72							733	1.22
	35.1	56							734	1.224
	35.2	82							735	1.202
	35.3	70							736	1.183
	35.4	74							737	1.168
	35.4	60							738	1.141
	35.5	66							739	1.12
	35.6	80							740	1.083
	35.7	52							741	1.059
	35.8	72							742	1.03
	35.8	56							743	1.01
	35.9	54							744	0.982
	36	64							745	0.946
	36.1	74							746	0.909
	36.2	56							747	0.883
	36.2	58							748	0.856
	36.3	62							749	0.823
	36.4	48							750	0.799
	36.5	52							751	0.767
	36.6	64							752	0.741
	36.6	68							753	0.705
	36.7	56							754	0.681
	36.8	72							755	0.663
	36.9	54							756	0.633
	37	84							757	0.616
	37	88							758	0.597
	37.1	84							759	0.581
	37.2	102							760	0.56
	37.3	156							761	0.548
	37.4	176							762	0.532
	37.4	280							763	0.521
	37.5	372							764	0.507
	37.6	450							765	0.494
	37.7	466							766	0.49
	37.8	472							767	0.486
	37.8	352							768	0.481
	37.9	234							769	0.479
	38	166							770	0.476
	38.1	120							771	0.47
	38.2	82							772	0.47
	38.2	70							773	0.463
	38.3	78							774	0.463
	38.4	54							775	0.464
	38.5	54							776	0.466
	38.6	54							777	0.467
	38.6	56							778	0.465
	38.7	54							779	0.471
	38.8	72							780	0.469
	38.9	62
	39	46
	39	62
	39.1	66
	39.2	56
	39.3	66
	39.4	50
	39.4	66
	39.5	64
	39.6	68
	39.7	66
	39.8	58
	39.8	64
	39.9	38
	40	52
	40.1	54
	40.2	62
	40.2	60
	40.3	42
	40.4	50
	40.5	48
	40.6	56
	40.6	52
	40.7	62
	40.8	56
	40.9	52
	41	42
	41	62
	41.1	46
	41.2	50
	41.3	50
	41.4	54
	41.4	56
	41.5	58
	41.6	44
	41.7	58
	41.8	46
	41.8	46
	41.9	56
	42	50
	42.1	52
	42.2	56
	42.2	68
	42.3	52
	42.4	54
	42.5	70
	42.6	54
	42.6	58
	42.7	58
	42.8	64
	42.9	68
	43	66
	43	62
	43.1	56
	43.2	66
	43.3	80
	43.4	110
	43.4	142
	43.5	224
	43.6	310
	43.7	418
	43.8	386
	43.8	300
	43.9	228
	44	192
	44.1	170
	44.2	130
	44.2	126
	44.3	94
	44.4	90
	44.5	66
	44.6	60
	44.6	60
	44.7	60
	44.8	46
	44.9	56
	45	66
	45	62
	45.1	66
	45.2	64
	45.3	60
	45.4	76
	45.4	74
	45.5	88
	45.6	70
	45.7	72
	45.8	62
	45.8	86
	45.9	82
	46	72
	46.1	84
	46.2	86
	46.2	96
	46.3	100
	46.4	138
	46.5	132
	46.6	152
	46.6	120
	46.7	128
	46.8	90
	46.9	74
	47	82
	47	56
	47.1	62
	47.2	52
	47.3	62
	47.4	56
	47.4	64
	47.5	78
	47.6	74
	47.7	64
	47.8	66
	47.8	80
	47.9	60
	48	78
	48.1	74
	48.2	60
	48.2	82
	48.3	64
	48.4	74
	48.5	50
	48.6	60
	48.6	70
	48.7	68
	48.8	68
	48.9	100
	49	118
	49	110
	49.1	110
	49.2	100
	49.3	124
	49.4	142
	49.4	126
	49.5	122
	49.6	96
	49.7	108
	49.8	90
	49.8	76
	49.9	56
	50	54
	50.1	50
	50.2	56
	50.2	60
	50.3	48
	50.4	48
	50.5	52
	50.6	68
	50.6	56
	50.7	50
	50.8	52
	50.9	54
	51	58
	51	52
	51.1	56
	51.2	62
	51.3	62
	51.4	60
	51.4	54
	51.5	62
	51.6	42
	51.7	54
	51.8	60
	51.8	52
	51.9	56
	52	58
	52.1	76
	52.2	50
	52.2	84
	52.3	56
	52.4	60
	52.5	52
	52.6	64
	52.6	60
	52.7	60
	52.8	44
	52.9	60
	53	52
	53	46
	53.1	50
	53.2	52
	53.3	48
	53.4	52
	53.4	54
	53.5	64
	53.6	56
	53.7	66
	53.8	54
	53.8	56
	53.9	72
	54	74
	54.1	90
	54.2	108
	54.2	122
	54.3	138
	54.4	122
	54.5	130
	54.6	108
	54.6	74
	54.7	78
	54.8	60
	54.9	62
	55	54
	55	62
	55.1	70
	55.2	50
	55.3	56
	55.4	64
	55.4	68
	55.5	64
	55.6	58
	55.7	50
	55.8	58
	55.8	70
	55.9	68
	56	50
	56.1	76
	56.2	42
	56.2	58
	56.3	66
	56.4	62
	56.5	54
	56.6	62
	56.6	66
	56.7	82
	56.8	76
	56.9	94
	57	76
	57	90
	57.1	52
	57.2	70
	57.3	58
	57.4	54
	57.4	52
	57.5	50
	57.6	54
	57.7	72
	57.8	50
	57.8	58
	57.9	58
	58	52
	58.1	62
	58.2	58
	58.2	64
	58.3	60
	58.4	68
	58.5	66
	58.6	84
	58.6	82
	58.7	92
	58.8	118
	58.9	146
	59	178
	59	168
	59.1	190
	59.2	174
	59.3	132
	59.4	134
	59.4	128
	59.5	104
	59.6	108
	59.7	98
	59.8	62
	59.8	80
	59.9	64
	60	54
	60.1	54
	60.2	42
	60.2	56
	60.3	46
	60.4	44
	60.5	50
	60.6	64
	60.6	40
	60.7	50
	60.8	56
	60.9	56
	61	52
	61	62
	61.1	58
	61.2	60
	61.3	46
	61.4	36
	61.4	62
	61.5	56
	61.6	58
	61.7	50
	61.8	62
	61.8	48
	61.9	62
	62	58
	62.1	64
	62.2	54
	62.2	40
	62.3	50
	62.4	62
	62.5	38
	62.6	50
	62.6	44
	62.7	52
	62.8	48
	62.9	56
	63	48
	63	56
	63.1	46
	63.2	66
	63.3	64
	63.4	58
	63.4	50
	63.5	62
	63.6	60
	63.7	62
	63.8	62
	63.8	80
	63.9	78
	64	62
	64.1	52
	64.2	60
	64.2	56
	64.3	58
	64.4	52
	64.5	48
	64.6	34
	64.6	54
	64.7	56
	64.8	58
	64.9	44
	65	48
	65	48
	65.1	52
	65.2	66
	65.3	60
	65.4	66
	65.4	76
	65.5	88
	65.6	74
	65.7	78
	65.8	72
	65.8	74
	65.9	82
	66	86
	66.1	104
	66.2	76
	66.2	78
	66.3	92
	66.4	62
	66.5	50
	66.6	52
	66.6	58
	66.7	58
	66.8	58
	66.9	62
	67	48
	67	46
	67.1	48
	67.2	58
	67.3	62
	67.4	70
	67.4	68
	67.5	80
	67.6	92
	67.7	106
	67.8	86
	67.8	84
	67.9	88
	68	96
	68.1	134
	68.2	110
	68.2	122
	68.3	114
	68.4	82
	68.5	88
	68.6	70
	68.6	64
	68.7	80
	68.8	62
	68.9	60
	69	56
	69	54
	69.1	50
	69.2	44
	69.3	56
	69.4	50
	69.4	60
	69.5	50
	69.6	54
	69.7	52
	69.8	64
	69.8	58
	69.9	42
	70	56

## Sheet: Fig. 2
Figure 2d	X	Y
	0.01154	0
	0.01656	0
	0.02157	0
	0.02658	0
	0.03159	0
	0.0366	0
	0.04161	0
	0.04662	0
	0.05163	0
	0.05665	0
	0.06166	0
	0.06667	0
	0.07168	0
	0.07669	0
	0.0817	0
	0.08671	0
	0.09173	0
	0.09674	0
	0.10175	0
	0.10676	0
	0.11177	1
	0.11678	0
	0.12179	0
	0.12681	2
	0.13182	4
	0.13683	13
	0.14184	21
	0.14685	73
	0.15186	133
	0.15687	286
	0.16188	414
	0.1669	437
	0.17191	515
	0.17692	503
	0.18193	488
	0.18694	509
	0.19195	561
	0.19696	555
	0.20198	606
	0.20699	657
	0.212	783
	0.21701	967
	0.22202	1190
	0.22703	1412
	0.23204	1698
	0.23705	2098
	0.24207	2506
	0.24708	2964
	0.25209	3392
	0.2571	3707
	0.26211	4213
	0.26712	4472
	0.27213	4624
	0.27715	4459
	0.28216	4348
	0.28717	4008
	0.29218	3568
	0.29719	3246
	0.3022	2683
	0.30721	2288
	0.31222	1790
	0.31724	1379
	0.32225	1107
	0.32726	847
	0.33227	691
	0.33728	549
	0.34229	467
	0.3473	430
	0.35232	391
	0.35733	394
	0.36234	467
	0.36735	475
	0.37236	504
	0.37737	575
	0.38238	524
	0.38739	587
	0.39241	645
	0.39742	660
	0.40243	645
	0.40744	685
	0.41245	707
	0.41746	686
	0.42247	717
	0.42749	743
	0.4325	794
	0.43751	786
	0.44252	795
	0.44753	837
	0.45254	926
	0.45755	976
	0.46257	982
	0.46758	1125
	0.47259	1262
	0.4776	1402
	0.48261	1635
	0.48762	1822
	0.49263	2242
	0.49764	2403
	0.50266	2698
	0.50767	3088
	0.51268	3304
	0.51769	3342
	0.5227	3496
	0.52771	3691
	0.53272	3480
	0.53774	3401
	0.54275	3111
	0.54776	2848
	0.55277	2481
	0.55778	2113
	0.56279	1660
	0.5678	1377
	0.57281	1069
	0.57783	856
	0.58284	656
	0.58785	519
	0.59286	438
	0.59787	359
	0.60288	279
	0.60789	246
	0.61291	204
	0.61792	186
	0.62293	159
	0.62794	173
	0.63295	169
	0.63796	161
	0.64297	169
	0.64798	188
	0.653	187
	0.65801	212
	0.66302	193
	0.66803	205
	0.67304	188
	0.67805	218
	0.68306	182
	0.68808	193
	0.69309	175
	0.6981	211
	0.70311	183
	0.70812	173
	0.71313	163
	0.71814	164
	0.72315	173
	0.72817	162
	0.73318	178
	0.73819	156
	0.7432	145
	0.74821	153
	0.75322	154
	0.75823	180
	0.76325	164
	0.76826	154
	0.77327	141
	0.77828	166
	0.78329	151
	0.7883	131
	0.79331	150
	0.79833	157
	0.80334	151
	0.80835	163
	0.81336	177
	0.81837	151
	0.82338	139
	0.82839	136
	0.8334	146
	0.83842	144
	0.84343	139
	0.84844	147
	0.85345	156
	0.85846	130
	0.86347	144
	0.86848	149
	0.8735	157
	0.87851	164
	0.88352	163
	0.88853	177
	0.89354	177
	0.89855	177
	0.90356	173
	0.90857	162
	0.91359	177
	0.9186	153
	0.92361	182
	0.92862	177
	0.93363	185
	0.93864	199
	0.94365	185
	0.94867	159
	0.95368	177
	0.95869	169
	0.9637	188
	0.96871	191
	0.97372	152
	0.97873	148
	0.98374	164
	0.98876	131
	0.99377	179
	0.99878	144
	1.00379	142
	1.0088	142
	1.01381	158
	1.01882	154
	1.02384	145
	1.02885	153
	1.03386	144
	1.03887	138
	1.04388	150
	1.04889	121
	1.0539	145
	1.05892	130
	1.06393	142
	1.06894	134
	1.07395	142
	1.07896	129
	1.08397	143
	1.08898	124
	1.09399	140
	1.09901	126
	1.10402	125
	1.10903	136
	1.11404	133
	1.11905	135
	1.12406	100
	1.12907	123
	1.13409	125
	1.1391	127
	1.14411	118
	1.14912	112
	1.15413	132
	1.15914	126
	1.16415	128
	1.16916	139
	1.17418	131
	1.17919	118
	1.1842	119
	1.18921	102
	1.19422	122
	1.19923	118
	1.20424	121
	1.20926	100
	1.21427	123
	1.21928	130
	1.22429	122
	1.2293	127
	1.23431	119
	1.23932	136
	1.24434	113
	1.24935	124
	1.25436	120
	1.25937	148
	1.26438	110
	1.26939	125
	1.2744	137
	1.27941	128
	1.28442	130
	1.28944	128
	1.29445	129
	1.29946	143
	1.30447	136
	1.30948	149
	1.31449	138
	1.3195	124
	1.32452	140
	1.32953	137
	1.33454	146
	1.33955	139
	1.34456	118
	1.34957	110
	1.35458	128
	1.3596	138
	1.36461	145
	1.36962	123
	1.37463	114
	1.37964	132
	1.38465	103
	1.38966	123
	1.39467	146
	1.39969	136
	1.4047	152
	1.40971	140
	1.41472	147
	1.41973	155
	1.42474	137
	1.42975	170
	1.43477	196
	1.43978	207
	1.44479	214
	1.4498	250
	1.45481	250
	1.45982	284
	1.46483	289
	1.46985	336
	1.47486	369
	1.47987	375
	1.48488	397
	1.48989	407
	1.4949	368
	1.49991	407
	1.50492	419
	1.50994	371
	1.51495	413
	1.51996	347
	1.52497	369
	1.52998	351
	1.53499	289
	1.54	331
	1.54502	258
	1.55003	277
	1.55504	248
	1.56005	214
	1.56506	219
	1.57007	201
	1.57508	165
	1.5801	188
	1.58511	161
	1.59012	170
	1.59513	155
	1.60014	150
	1.60515	135
	1.61016	138
	1.61517	130
	1.62019	132
	1.6252	142
	1.63021	142
	1.63522	142
	1.64023	164
	1.64524	148
	1.65025	150
	1.65526	164
	1.66028	186
	1.66529	196
	1.6703	245
	1.67531	301
	1.68032	359
	1.68533	395
	1.69034	430
	1.69536	574
	1.70037	665
	1.70538	745
	1.71039	809
	1.7154	996
	1.72041	1130
	1.72542	1213
	1.73043	1256
	1.73545	1424
	1.74046	1466
	1.74547	1414
	1.75048	1497
	1.75549	1418
	1.7605	1437
	1.76551	1392
	1.77053	1306
	1.77554	1233
	1.78055	1025
	1.78556	970
	1.79057	869
	1.79558	730
	1.80059	677
	1.80561	511
	1.81062	506
	1.81563	463
	1.82064	414
	1.82565	320
	1.83066	296
	1.83567	254
	1.84068	246
	1.8457	218
	1.85071	218
	1.85572	190
	1.86073	179
	1.86574	177
	1.87075	177
	1.87576	135
	1.88077	150
	1.88579	143
	1.8908	120
	1.89581	131
	1.90082	109
	1.90583	130
	1.91084	101
	1.91586	110
	1.92087	107
	1.92588	89
	1.93089	96
	1.9359	90
	1.94091	96
	1.94592	97
	1.95093	95
	1.95595	95
	1.96096	87
	1.96597	75
	1.97098	92
	1.97599	98
	1.981	74
	1.98601	97
	1.99103	88
	1.99604	87
	2.00105	91
	2.00606	94
	2.01107	87
	2.01608	73
	2.02109	85
	2.0261	86
	2.03112	94
	2.03613	85
	2.04114	93
	2.04615	78
	2.05116	80
	2.05617	92
	2.06118	81
	2.0662	88
	2.07121	92
	2.07622	81
	2.08123	90
	2.08624	96
	2.09125	84
	2.09626	95
	2.10127	99
	2.10629	84
	2.1113	90
	2.11631	101
	2.12132	87
	2.12633	81
	2.13134	88
	2.13635	84
	2.14137	101
	2.14638	94
	2.15139	79
	2.1564	88
	2.16141	94
	2.16642	108
	2.17143	107
	2.17644	95
	2.18146	114
	2.18647	96
	2.19148	90
	2.19649	89
	2.2015	115
	2.20651	103
	2.21152	104
	2.21653	104
	2.22155	95
	2.22656	112
	2.23157	101
	2.23658	113
	2.24159	109
	2.2466	127
	2.25162	110
	2.25663	108
	2.26164	109
	2.26665	122
	2.27166	147
	2.27667	132
	2.28168	141
	2.28669	178
	2.2917	213
	2.29672	224
	2.30173	248
	2.30674	254
	2.31175	259
	2.31676	273
	2.32177	345
	2.32679	340
	2.3318	407
	2.33681	426
	2.34182	391
	2.34683	431
	2.35184	435
	2.35685	442
	2.36186	460
	2.36688	423
	2.37189	428
	2.3769	447
	2.38191	408
	2.38692	397
	2.39193	406
	2.39694	390
	2.40196	353
	2.40697	370
	2.41198	326
	2.41699	324
	2.422	328
	2.42701	323
	2.43202	327
	2.43703	288
	2.44205	313
	2.44706	319
	2.45207	330
	2.45708	305
	2.46209	294
	2.4671	295
	2.47211	275
	2.47713	267
	2.48214	257
	2.48715	252
	2.49216	234
	2.49717	218
	2.50218	180
	2.50719	191
	2.5122	157
	2.51722	137
	2.52223	115
	2.52724	98
	2.53225	123
	2.53726	119
	2.54227	92
	2.54728	93
	2.5523	89
	2.55731	86
	2.56232	75
	2.56733	85
	2.57234	84
	2.57735	80
	2.58236	76
	2.58737	80
	2.59239	70
	2.5974	83
	2.60241	88
	2.60742	73
	2.61243	88
	2.61744	100
	2.62245	80
	2.62746	97
	2.63248	97
	2.63749	92
	2.6425	97
	2.64751	97
	2.65252	84
	2.65753	72
	2.66255	100
	2.66756	101
	2.67257	76
	2.67758	77
	2.68259	92
	2.6876	80
	2.69261	85
	2.69762	102
	2.70264	87
	2.70765	94
	2.71266	93
	2.71767	92
	2.72268	86
	2.72769	101
	2.7327	97
	2.73772	95
	2.74273	90
	2.74774	78
	2.75275	97
	2.75776	96
	2.76277	76
	2.76778	107
	2.77279	96
	2.77781	84
	2.78282	102
	2.78783	84
	2.79284	120
	2.79785	85
	2.80286	93
	2.80787	91
	2.81289	84
	2.8179	76
	2.82291	84
	2.82792	73
	2.83293	81
	2.83794	89
	2.84295	74
	2.84796	67
	2.85298	91
	2.85799	59
	2.863	73
	2.86801	51
	2.87302	61
	2.87803	83
	2.88304	76
	2.88806	68
	2.89307	71
	2.89808	55
	2.90309	55
	2.9081	62
	2.91311	59
	2.91812	69
	2.92314	67
	2.92815	66
	2.93316	64
	2.93817	50
	2.94318	66
	2.94819	86
	2.9532	65
	2.95821	59
	2.96323	65
	2.96824	78
	2.97325	60
	2.97826	57
	2.98327	63
	2.98828	58
	2.99329	68
	2.99831	69
	3.00332	51
	3.00833	76
	3.01334	66
	3.01835	56
	3.02336	53
	3.02837	68
	3.03338	43
	3.0384	59
	3.04341	47
	3.04842	70
	3.05343	59
	3.05844	64
	3.06345	56
	3.06846	59
	3.07348	71
	3.07849	63
	3.0835	68
	3.08851	75
	3.09352	76
	3.09853	77
	3.10354	63
	3.10855	65
	3.11357	55
	3.11858	68
	3.12359	59
	3.1286	62
	3.13361	74
	3.13862	60
	3.14363	79
	3.14865	74
	3.15366	54
	3.15867	53
	3.16368	70
	3.16869	60
	3.1737	67
	3.17871	65
	3.18372	51
	3.18874	66
	3.19375	54
	3.19876	66
	3.20377	65
	3.20878	58
	3.21379	52
	3.2188	47
	3.22382	52
	3.22883	61
	3.23384	66
	3.23885	56
	3.24386	67
	3.24887	66
	3.25388	59
	3.25889	61
	3.26391	63
	3.26892	51
	3.27393	54
	3.27894	42
	3.28395	54
	3.28896	54
	3.29397	46
	3.29899	40
	3.304	53
	3.30901	52
	3.31402	55
	3.31903	68
	3.32404	45
	3.32905	61
	3.33406	56
	3.33908	49
	3.34409	35
	3.3491	52
	3.35411	61
	3.35912	50
	3.36413	64
	3.36914	48
	3.37416	49
	3.37917	55
	3.38418	54
	3.38919	45
	3.3942	54
	3.39921	57
	3.40422	46
	3.40923	58
	3.41425	55
	3.41926	47
	3.42427	62
	3.42928	51
	3.43429	36
	3.4393	52
	3.44431	62
	3.44933	45
	3.45434	44
	3.45935	50
	3.46436	44
	3.46937	46
	3.47438	47
	3.47939	52
	3.4844	52
	3.48942	49
	3.49443	59
	3.49944	44
	3.50445	49
	3.50946	40
	3.51447	42
	3.51949	54
	3.5245	44
	3.52951	57
	3.53452	50
	3.53953	57
	3.54454	42
	3.54955	48
	3.55456	53
	3.55958	39
	3.56459	57
	3.5696	46
	3.57461	55
	3.57962	55
	3.58463	43
	3.58964	55
	3.59465	59
	3.59967	51
	3.60468	52
	3.60969	35
	3.6147	34
	3.61971	47
	3.62472	50
	3.62973	47
	3.63474	44
	3.63976	42
	3.64477	36
	3.64978	61
	3.65479	43
	3.6598	43
	3.66481	42
	3.66982	52
	3.67484	55
	3.67985	60
	3.68486	56
	3.68987	50
	3.69488	32
	3.69989	51
	3.7049	39
	3.70992	57
	3.71493	53
	3.71994	40
	3.72495	48
	3.72996	41
	3.73497	54
	3.73998	44
	3.74499	46
	3.75001	43
	3.75502	50
	3.76003	60
	3.76504	45
	3.77005	43
	3.77506	55
	3.78007	49
	3.78509	51
	3.7901	43
	3.79511	41
	3.80012	48
	3.80513	56
	3.81014	44
	3.81515	42
	3.82017	53
	3.82518	39
	3.83019	58
	3.8352	42
	3.84021	48
	3.84522	46
	3.85023	51
	3.85525	52
	3.86026	53
	3.86527	61
	3.87028	42
	3.87529	35
	3.8803	44
	3.88531	37
	3.89032	50
	3.89534	65
	3.90035	31
	3.90536	50
	3.91037	45
	3.91538	33
	3.92039	33
	3.9254	35
	3.93042	53
	3.93543	40
	3.94044	52
	3.94545	39
	3.95046	55
	3.95547	56
	3.96048	38
	3.96549	44
	3.97051	47
	3.97552	61
	3.98053	50
	3.98554	42
	3.99055	41
	3.99556	44
	4.00057	54
	4.00559	43
	4.0106	46
	4.01561	45
	4.02062	41
	4.02563	48
	4.03064	40
	4.03565	38
	4.04066	44
	4.04568	44
	4.05069	52
	4.0557	34
	4.06071	52
	4.06572	54
	4.07073	46
	4.07574	39
	4.08075	47
	4.08577	44
	4.09078	44
	4.09579	46
	4.1008	54
	4.10581	55
	4.11082	57
	4.11583	46
	4.12085	48
	4.12586	39
	4.13087	48
	4.13588	51
	4.14089	63
	4.1459	38
	4.15091	37
	4.15592	55
	4.16094	51
	4.16595	47
	4.17096	44
	4.17597	64
	4.18098	71
	4.18599	45
	4.191	50
	4.19602	66
	4.20103	67
	4.20604	69
	4.21105	66
	4.21606	58
	4.22107	81
	4.22608	74
	4.23109	78
	4.23611	69
	4.24112	89
	4.24613	93
	4.25114	90
	4.25615	110
	4.26116	111
	4.26617	116
	4.27119	111
	4.2762	122
	4.28121	115
	4.28622	121
	4.29123	120
	4.29624	136
	4.30125	148
	4.30626	142
	4.31128	146
	4.31629	138
	4.3213	137
	4.32631	148
	4.33132	134
	4.33633	145
	4.34135	148
	4.34636	128
	4.35137	153
	4.35638	152
	4.36139	171
	4.3664	188
	4.37141	163
	4.37642	214
	4.38144	246
	4.38645	277
	4.39146	267
	4.39647	368
	4.40148	406
	4.40649	519
	4.4115	547
	4.41652	675
	4.42153	797
	4.42654	898
	4.43155	1108
	4.43656	1271
	4.44157	1429
	4.44658	1638
	4.45159	1804
	4.45661	1987
	4.46162	2255
	4.46663	2466
	4.47164	2807
	4.47665	3064
	4.48166	3206
	4.48667	3446
	4.49169	3500
	4.4967	3794
	4.50171	3826
	4.50672	3915
	4.51173	4106
	4.51674	4026
	4.52175	4036
	4.52677	3977
	4.53178	3748
	4.53679	3750
	4.5418	3518
	4.54681	3450
	4.55182	3220
	4.55683	2867
	4.56184	2790
	4.56686	2542
	4.57187	2246
	4.57688	2026
	4.58189	1767
	4.5869	1501
	4.59191	1388
	4.59692	1228
	4.60194	1033
	4.60695	899
	4.61196	732
	4.61697	624
	4.62198	509
	4.62699	449
	4.632	373
	4.63701	300
	4.64203	248
	4.64704	232
	4.65205	184
	4.65706	177
	4.66207	129
	4.66708	126
	4.67209	117
	4.67711	109
	4.68212	93
	4.68713	78
	4.69214	90
	4.69715	65
	4.70216	64
	4.70717	69
	4.71218	69
	4.7172	61
	4.72221	72
	4.72722	63
	4.73223	53
	4.73724	58
	4.74225	62
	4.74726	58
	4.75228	60
	4.75729	75
	4.7623	51
	4.76731	74
	4.77232	67
	4.77733	62
	4.78234	83
	4.78735	80
	4.79237	65
	4.79738	71
	4.80239	80
	4.8074	85
	4.81241	82
	4.81742	110
	4.82243	108
	4.82745	117
	4.83246	149
	4.83747	116
	4.84248	153
	4.84749	159
	4.8525	167
	4.85751	202
	4.86252	238
	4.86754	241
	4.87255	268
	4.87756	297
	4.88257	319
	4.88758	355
	4.89259	353
	4.8976	424
	4.90261	444
	4.90763	433
	4.91264	475
	4.91765	508
	4.92266	592
	4.92767	509
	4.93268	566
	4.93769	569
	4.94271	574
	4.94772	551
	4.95273	526
	4.95774	541
	4.96275	474
	4.96776	446
	4.97277	422
	4.97778	424
	4.9828	399
	4.98781	352
	4.99282	350
	4.99783	334
	5.00284	258
	5.00785	274
	5.01286	235
	5.01788	210
	5.02289	180
	5.0279	178
	5.03291	157
	5.03792	133
	5.04293	108
	5.04794	77
	5.05296	99
	5.05797	82
	5.06298	76
	5.06799	64
	5.073	67
	5.07801	52
	5.08302	51
	5.08803	49
	5.09305	45
	5.09806	41
	5.10307	34
	5.10808	26
	5.11309	34
	5.1181	37
	5.12311	36
	5.12813	28
	5.13314	31
	5.13815	21
	5.14316	23
	5.14817	26
	5.15318	35
	5.15819	22
	5.1632	19
	5.16822	29
	5.17323	22
	5.17824	31
	5.18325	27
	5.18826	26
	5.19327	26
	5.19829	32
	5.2033	30
	5.20831	41
	5.21332	19
	5.21833	27
	5.22334	19
	5.22835	26
	5.23336	31
	5.23837	30
	5.24339	22
	5.2484	20
	5.25341	28
	5.25842	33
	5.26343	33
	5.26844	27
	5.27346	27
	5.27847	24
	5.28348	26
	5.28849	21
	5.2935	29
	5.29851	29
	5.30352	33
	5.30853	24
	5.31355	20
	5.31856	28
	5.32357	26
	5.32858	36
	5.33359	35
	5.3386	24
	5.34361	32
	5.34863	36
	5.35364	19
	5.35865	23
	5.36366	24
	5.36867	22
	5.37368	27
	5.37869	26
	5.3837	31
	5.38872	19
	5.39373	22
	5.39874	31
	5.40375	24
	5.40876	26
	5.41377	32
	5.41878	23
	5.4238	32
	5.42881	22
	5.43382	24
	5.43883	30
	5.44384	22
	5.44885	20
	5.45386	33
	5.45887	16
	5.46389	26
	5.4689	28
	5.47391	22
	5.47892	30
	5.48393	20
	5.48894	23
	5.49395	23
	5.49897	21
	5.50398	23
	5.50899	22
	5.514	24
	5.51901	18
	5.52402	16
	5.52903	24
	5.53404	27
	5.53906	26
	5.54407	23
	5.54908	20
	5.55409	17
	5.5591	19
	5.56411	25
	5.56912	17
	5.57414	29
	5.57915	21
	5.58416	20
	5.58917	26
	5.59418	21
	5.59919	26
	5.6042	21
	5.60921	21
	5.61423	28
	5.61924	21
	5.62425	17
	5.62926	23
	5.63427	23
	5.63928	25
	5.64429	29
	5.64931	26
	5.65432	22
	5.65933	24
	5.66434	29
	5.66935	16
	5.67436	32
	5.67937	23
	5.68438	23
	5.6894	15
	5.69441	23
	5.69942	21
	5.70443	19
	5.70944	22
	5.71445	21
	5.71946	28
	5.72448	22
	5.72949	26
	5.7345	22
	5.73951	31
	5.74452	21
	5.74953	15
	5.75454	20
	5.75955	29
	5.76457	20
	5.76958	22
	5.77459	16
	5.7796	22
	5.78461	19
	5.78962	18
	5.79463	21
	5.79965	18
	5.80466	20
	5.80967	17
	5.81468	22
	5.81969	20
	5.8247	26
	5.82971	13
	5.83472	18
	5.83974	26
	5.84475	20
	5.84976	20
	5.85477	22
	5.85978	20
	5.86479	20
	5.86981	16
	5.87482	13
	5.87983	18
	5.88484	15
	5.88985	30
	5.89486	14
	5.89987	23
	5.90488	20
	5.90989	10
	5.91491	28
	5.91992	22
	5.92493	18
	5.92994	17
	5.93495	18
	5.93996	17
	5.94498	14
	5.94999	16
	5.955	15
	5.96001	23
	5.96502	22
	5.97003	24
	5.97504	21
	5.98005	28
	5.98507	17
	5.99008	28
	5.99509	19
	6.0001	24
	6.00511	9
	6.01012	14
	6.01513	17
	6.02015	19
	6.02516	18
	6.03017	17
	6.03518	33
	6.04019	18
	6.0452	17
	6.05021	17
	6.05522	20
	6.06024	15
	6.06525	21
	6.07026	10
	6.07527	21
	6.08028	24
	6.08529	19
	6.0903	21
	6.09532	20
	6.10033	25
	6.10534	23
	6.11035	11
	6.11536	12
	6.12037	23
	6.12538	16
	6.13039	12
	6.13541	16
	6.14042	15
	6.14543	24
	6.15044	18
	6.15545	16
	6.16046	16
	6.16547	14
	6.17049	24
	6.1755	23
	6.18051	21
	6.18552	27
	6.19053	23
	6.19554	22
	6.20055	18
	6.20557	21
	6.21058	13
	6.21559	16
	6.2206	17
	6.22561	25
	6.23062	21
	6.23563	17
	6.24064	18
	6.24566	22
	6.25067	21
	6.25568	17
	6.26069	18
	6.2657	21
	6.27071	13
	6.27572	19
	6.28074	15
	6.28575	17
	6.29076	22
	6.29577	19
	6.30078	28
	6.30579	22
	6.3108	25
	6.31581	24
	6.32083	19
	6.32584	26
	6.33085	20
	6.33586	18
	6.34087	14
	6.34588	19
	6.35089	21
	6.3559	22
	6.36092	22
	6.36593	18
	6.37094	22
	6.37595	19
	6.38096	21
	6.38597	26
	6.39098	17
	6.396	22
	6.40101	14
	6.40602	23
	6.41103	23
	6.41604	19
	6.42105	17
	6.42606	25
	6.43107	23
	6.43609	23
	6.4411	20
	6.44611	16
	6.45112	13
	6.45613	13
	6.46114	19
	6.46615	18
	6.47117	18
	6.47618	18
	6.48119	23
	6.4862	20
	6.49121	21
	6.49622	15
	6.50123	20
	6.50624	21
	6.51126	17
	6.51627	12
	6.52128	16
	6.52629	24
	6.5313	16
	6.53631	15
	6.54132	27
	6.54634	20
	6.55135	13
	6.55636	25
	6.56137	8
	6.56638	16
	6.57139	21
	6.5764	24
	6.58141	19
	6.58643	7
	6.59144	15
	6.59645	20
	6.60146	16
	6.60647	17
	6.61148	20
	6.6165	16
	6.62151	12
	6.62652	15
	6.63153	22
	6.63654	10
	6.64155	22
	6.64656	9
	6.65157	25
	6.65659	18
	6.6616	26
	6.66661	18
	6.67162	22
	6.67663	17
	6.68164	18
	6.68665	10
	6.69167	15
	6.69668	18
	6.70169	17
	6.7067	14
	6.71171	20
	6.71672	17
	6.72173	24
	6.72674	19
	6.73176	13
	6.73677	17
	6.74178	24
	6.74679	16
	6.7518	19
	6.75681	22
	6.76182	12
	6.76684	17
	6.77185	17
	6.77686	14
	6.78187	23
	6.78688	25
	6.79189	19
	6.7969	13
	6.80191	16
	6.80693	14
	6.81194	26
	6.81695	25
	6.82196	16
	6.82697	16
	6.83198	19
	6.83699	12
	6.84201	17
	6.84702	27
	6.85203	20
	6.85704	21
	6.86205	13
	6.86706	15
	6.87207	23
	6.87709	16
	6.8821	27
	6.88711	22
	6.89212	10
	6.89713	14
	6.90214	11
	6.90715	18
	6.91216	20
	6.91718	22
	6.92219	17
	6.9272	14
	6.93221	17
	6.93722	16
	6.94223	20
	6.94724	14
	6.95226	22
	6.95727	18
	6.96228	21
	6.96729	13
	6.9723	21
	6.97731	20
	6.98232	16
	6.98733	22
	6.99235	12
	6.99736	22
	7.00237	19
	7.00738	20
	7.01239	25
	7.0174	19
	7.02241	20
	7.02743	18
	7.03244	17
	7.03745	11
	7.04246	16
	7.04747	13
	7.05248	19
	7.05749	12
	7.0625	14
	7.06752	17
	7.07253	13
	7.07754	19
	7.08255	15
	7.08756	18
	7.09257	17
	7.09758	10
	7.1026	13
	7.10761	25
	7.11262	16
	7.11763	18
	7.12264	14
	7.12765	17
	7.13266	13
	7.13767	22
	7.14269	14
	7.1477	21
	7.15271	20
	7.15772	16
	7.16273	18
	7.16774	13
	7.17275	22
	7.17777	22
	7.18278	22
	7.18779	9
	7.1928	10
	7.19781	14
	7.20282	23
	7.20783	21
	7.21284	14
	7.21786	13
	7.22287	23
	7.22788	20
	7.23289	15
	7.2379	21
	7.24291	14
	7.24792	9
	7.25293	21
	7.25795	18
	7.26296	16
	7.26797	15
	7.27298	17
	7.27799	14
	7.283	16
	7.28801	21
	7.29303	12
	7.29804	19
	7.30305	11
	7.30806	22
	7.31307	16
	7.31808	14
	7.32309	22
	7.32811	13
	7.33312	13
	7.33813	15
	7.34314	12
	7.34815	17
	7.35316	16
	7.35817	17
	7.36318	22
	7.3682	9
	7.37321	19
	7.37822	14
	7.38323	17
	7.38824	13
	7.39325	17
	7.39826	19
	7.40328	13
	7.40829	14
	7.4133	14
	7.41831	9
	7.42332	13
	7.42833	13
	7.43334	20
	7.43835	16
	7.44337	19
	7.44838	13
	7.45339	12
	7.4584	14
	7.46341	16
	7.46842	19
	7.47344	16
	7.47845	15
	7.48346	14
	7.48847	14
	7.49348	16
	7.49849	16
	7.5035	15
	7.50851	12
	7.51352	21
	7.51854	12
	7.52355	17
	7.52856	13
	7.53357	16
	7.53858	21
	7.54359	18
	7.54861	17
	7.55362	17
	7.55863	20
	7.56364	14
	7.56865	20
	7.57366	23
	7.57867	15
	7.58368	15
	7.58869	14
	7.59371	19
	7.59872	15
	7.60373	9
	7.60874	4
	7.61375	19
	7.61876	21
	7.62378	19
	7.62879	13
	7.6338	18
	7.63881	18
	7.64382	19
	7.64883	14
	7.65384	19
	7.65885	16
	7.66387	20
	7.66888	12
	7.67389	23
	7.6789	28
	7.68391	10
	7.68892	23
	7.69393	13
	7.69895	23
	7.70396	28
	7.70897	18
	7.71398	28
	7.71899	17
	7.724	13
	7.72901	21
	7.73402	15
	7.73904	21
	7.74405	17
	7.74906	19
	7.75407	19
	7.75908	15
	7.76409	23
	7.7691	22
	7.77412	19
	7.77913	11
	7.78414	23
	7.78915	22
	7.79416	28
	7.79917	20
	7.80418	9
	7.80919	15
	7.81421	19
	7.81922	27
	7.82423	26
	7.82924	29
	7.83425	22
	7.83926	33
	7.84427	27
	7.84929	26
	7.8543	20
	7.85931	29
	7.86432	33
	7.86933	34
	7.87434	45
	7.87935	46
	7.88436	44
	7.88938	49
	7.89439	63
	7.8994	69
	7.90441	70
	7.90942	84
	7.91443	86
	7.91944	107
	7.92446	104
	7.92947	113
	7.93448	148
	7.93949	150
	7.9445	204
	7.94951	187
	7.95452	198
	7.95953	246
	7.96455	247
	7.96956	288
	7.97457	310
	7.97958	338
	7.98459	323
	7.9896	306
	7.99461	382
	7.99963	380
	8.00464	366
	8.00965	451
	8.01466	445
	8.01967	448
	8.02468	404
	8.02969	422
	8.03471	438
	8.03972	450
	8.04473	447
	8.04974	444
	8.05475	456
	8.05976	442
	8.06477	435
	8.06978	407
	8.0748	350
	8.07981	350
	8.08482	336
	8.08983	316
	8.09484	327
	8.09985	297
	8.10486	276
	8.10988	246
	8.11489	215
	8.1199	236
	8.12491	187
	8.12992	161
	8.13493	160
	8.13994	116
	8.14495	113
	8.14997	119
	8.15498	97
	8.15999	89
	8.165	69
	8.17001	88
	8.17502	60
	8.18003	51
	8.18505	57
	8.19006	62
	8.19507	34
	8.20008	37
	8.20509	31
	8.2101	28
	8.21511	37
	8.22012	32
	8.22514	21
	8.23015	24
	8.23516	23
	8.24017	22
	8.24518	15
	8.25019	24
	8.2552	22
	8.26022	19
	8.26523	16
	8.27024	10
	8.27525	13
	8.28026	14
	8.28527	14
	8.29028	14
	8.29529	19
	8.30031	18
	8.30532	23
	8.31033	13
	8.31534	16
	8.32035	19
	8.32536	22
	8.33037	10
	8.33539	11
	8.3404	20
	8.34541	10
	8.35042	8
	8.35543	16
	8.36044	12
	8.36545	12
	8.37046	14
	8.37548	14
	8.38049	18
	8.3855	15
	8.39051	15
	8.39552	25
	8.40053	13
	8.40554	12
	8.41056	16
	8.41557	12
	8.42058	16
	8.42559	9
	8.4306	18
	8.43561	16
	8.44062	21
	8.44563	18
	8.45065	13
	8.45566	18
	8.46067	15
	8.46568	10
	8.47069	12
	8.4757	18
	8.48072	18
	8.48573	15
	8.49074	17
	8.49575	15
	8.50076	22
	8.50577	19
	8.51078	13
	8.51579	17
	8.5208	16
	8.52582	22
	8.53083	19
	8.53584	15
	8.54085	10
	8.54586	16
	8.55087	21
	8.55589	15
	8.5609	21
	8.56591	14
	8.57092	14
	8.57593	17
	8.58094	13
	8.58595	13
	8.59096	23
	8.59597	20
	8.60099	18
	8.606	16
	8.61101	17
	8.61602	16
	8.62103	12
	8.62604	19
	8.63105	14
	8.63607	11
	8.64108	18
	8.64609	11
	8.6511	13
	8.65611	16
	8.66112	18
	8.66613	20
	8.67115	11
	8.67616	16
	8.68117	22
	8.68618	21
	8.69119	13
	8.6962	16
	8.70121	20
	8.70622	19
	8.71124	25
	8.71625	17
	8.72126	15
	8.72627	19
	8.73128	20
	8.73629	17
	8.7413	21
	8.74632	22
	8.75133	21
	8.75634	16
	8.76135	35
	8.76636	22
	8.77137	41
	8.77638	28
	8.78139	44
	8.78641	29
	8.79142	29
	8.79643	31
	8.80144	43
	8.80645	46
	8.81146	43
	8.81648	63
	8.82149	56
	8.8265	44
	8.83151	43
	8.83652	62
	8.84153	57
	8.84654	68
	8.85155	70
	8.85656	69
	8.86158	73
	8.86659	88
	8.8716	69
	8.87661	82
	8.88162	81
	8.88663	68
	8.89165	79
	8.89666	92
	8.90167	88
	8.90668	71
	8.91169	76
	8.9167	77
	8.92171	78
	8.92672	60
	8.93173	58
	8.93675	56
	8.94176	66
	8.94677	58
	8.95178	47
	8.95679	46
	8.9618	54
	8.96682	60
	8.97183	62
	8.97684	50
	8.98185	42
	8.98686	48
	8.99187	33
	8.99688	27
	9.00189	49
	9.00691	37
	9.01192	29
	9.01693	26
	9.02194	36
	9.02695	21
	9.03196	27
	9.03697	15
	9.04199	16
	9.047	22
	9.05201	14
	9.05702	18
	9.06203	16
	9.06704	23
	9.07205	9
	9.07706	22
	9.08208	18
	9.08709	16
	9.0921	9
	9.09711	14
	9.10212	17
	9.10713	14
	9.11214	13
	9.11716	17
	9.12217	17
	9.12718	18
	9.13219	17
	9.1372	19
	9.14221	19
	9.14722	14
	9.15223	11
	9.15725	17
	9.16226	13
	9.16727	21
	9.17228	27
	9.17729	19
	9.1823	17
	9.18731	20
	9.19233	17
	9.19734	17
	9.20235	17
	9.20736	17
	9.21237	11
	9.21738	16
	9.22239	13
	9.2274	14
	9.23242	20
	9.23743	7
	9.24244	12
	9.24745	10
	9.25246	11
	9.25747	11
	9.26248	18
	9.2675	14
	9.27251	16
	9.27752	19
	9.28253	14
	9.28754	8
	9.29255	13
	9.29756	9
	9.30257	7
	9.30759	8
	9.3126	11
	9.31761	7
	9.32262	15
	9.32763	12
	9.33264	15
	9.33765	8
	9.34267	11
	9.34768	10
	9.35269	10
	9.3577	10
	9.36271	8
	9.36772	25
	9.37273	10
	9.37775	13
	9.38276	14
	9.38777	23
	9.39278	10
	9.39779	20
	9.4028	4
	9.40781	7
	9.41282	6
	9.41784	10
	9.42285	9
	9.42786	8
	9.43287	9
	9.43788	12
	9.44289	7
	9.4479	12
	9.45292	11
	9.45793	10
	9.46294	10
	9.46795	16
	9.47296	9
	9.47797	10
	9.48298	10
	9.48799	19
	9.49301	6
	9.49802	5
	9.50303	12
	9.50804	11
	9.51305	9
	9.51806	10
	9.52307	12
	9.52809	7
	9.5331	7
	9.53811	9
	9.54312	10
	9.54813	9
	9.55314	12
	9.55815	8
	9.56316	7
	9.56818	16
	9.57319	9
	9.5782	11
	9.58321	9
	9.58822	9
	9.59323	7
	9.59824	8
	9.60326	9
	9.60827	12
	9.61328	9
	9.61829	17
	9.6233	11
	9.62831	10
	9.63332	8
	9.63833	9
	9.64335	11
	9.64836	12
	9.65337	13
	9.65838	16
	9.66339	10
	9.6684	13
	9.67341	8
	9.67843	10
	9.68344	11
	9.68845	4
	9.69346	12
	9.69847	12
	9.70348	11
	9.70849	11
	9.7135	5
	9.71852	9
	9.72353	18
	9.72854	9
	9.73355	6
	9.73856	10
	9.74357	10
	9.74858	9
	9.7536	14
	9.75861	14
	9.76362	10
	9.76863	11
	9.77364	9
	9.77865	10
	9.78366	11
	9.78867	13
	9.79369	11
	9.7987	9
	9.80371	4
	9.80872	14
	9.81373	6
	9.81874	7
	9.82376	12
	9.82877	14
	9.83378	6
	9.83879	11
	9.8438	10
	9.84881	15
	9.85382	17
	9.85883	10
	9.86384	13
	9.86886	6
	9.87387	6
	9.87888	12
	9.88389	12
	9.8889	10
	9.89391	9
	9.89893	11
	9.90394	12
	9.90895	11
	9.91396	10
	9.91897	11
	9.92398	8
	9.92899	11
	9.934	14
	9.93901	12
	9.94403	7
	9.94904	12
	9.95405	7
	9.95906	9
	9.96407	13
	9.96908	5
	9.9741	13
	9.97911	8
	9.98412	9
	9.98913	10
	9.99414	6
	9.99915	13
	10.0042	7
	10.0092	5
	10.0142	15
	10.0192	10
	10.0242	10
[truncated: 593 more rows]

## Sheet: Fig. 3
Figure 3a	TiO2		TC2		TC2-UV			Figure 3b	TiO2							TC2							TC2-UV							Figure 3c	CsPbBr3							TC2							TC2-UV
	X	Y	X	Y	X	Y			B.E.(eV)	Raw Intensity	Peak Sum	Background	Peak 1	Peak 2		B.E.(eV)	Raw Intensity	Peak Sum	Background	Peak 1	Peak 2		B.E.(eV)	Raw Intensity	Peak Sum	Background	Peak 1	Peak 2			B.E.(eV)	Raw Intensity	Peak Sum	Background	Peak 1	Peak 2		B.E.(eV)	Raw Intensity	Peak Sum	Background	Peak 1	Peak 2		B.E.(eV)	Raw Intensity	Peak Sum	Background	Peak 1
	470.03	843.994	470.03	985.713	470.03	1268.36			537.98	1199.93	1210.43	1199.93	1201.59	1208.77		537.98	1085.67	1063.26	1053.29	1056.17	1060.38		537.98	1675.74	1657.68	1652.11	1656.64	1653.15			72.98	905.788	916.995	905.788	912.301	910.482		72.98	361.764	352.997	351.075	352.087	351.986		72.98	479.985	481.215	479.985	480.696
	469.98	862.926	469.98	1002.88	469.98	1200.15			537.93	1201.46	1210.59	1199.93	1201.6	1208.91		537.93	1099.34	1063.38	1053.27	1056.19	1060.47		537.93	1586.5	1657.69	1652.06	1656.63	1653.11			72.93	894.958	917.228	905.788	912.424	910.592		72.93	362.197	353.053	351.088	352.12	352.022		72.93	482.447	481.241	479.985	480.71
	469.93	881.569	469.93	1053.81	469.93	1235.36			537.88	1265.54	1210.75	1199.93	1201.62	1209.06		537.88	1102.65	1063.5	1053.24	1056.19	1060.55		537.88	1596.77	1657.92	1652.21	1656.85	1653.29			72.88	901.449	917.501	905.82	912.583	910.738		72.88	357.114	353.111	351.101	352.154	352.059		72.88	488.893	481.265	479.983	480.722
	469.88	916.575	469.88	1060.73	469.88	1249.69			537.83	1284.87	1210.82	1199.82	1201.54	1209.11		537.83	1056.81	1063.62	1053.21	1056.19	1060.63		537.83	1593.39	1658.12	1652.35	1657.04	1653.44			72.83	892.028	917.763	905.833	912.727	910.869		72.83	373.76	353.17	351.115	352.188	352.096		72.83	489.104	481.286	479.977	480.729
	469.83	838.536	469.83	1004.36	469.83	1262.52			537.78	1246.67	1210.86	1199.69	1201.42	1209.13		537.78	1091.56	1063.77	1053.21	1056.23	1060.75		537.78	1582.73	1658.34	1652.49	1657.23	1653.6			72.78	885.028	918.06	905.874	912.902	911.032		72.78	373.425	353.23	351.128	352.223	352.135		72.78	477.892	481.307	479.971	480.738
	469.78	889.483	469.78	998.723	469.78	1234.07			537.73	1204.72	1210.97	1199.61	1201.37	1209.22		537.73	1092.87	1063.9	1053.18	1056.24	1060.85		537.73	1622.68	1658.58	1652.66	1657.46	1653.78			72.73	906.797	918.387	905.936	913.102	911.22		72.73	361.255	353.292	351.141	352.259	352.174		72.73	497.546	481.337	479.972	480.754
	469.73	932.027	469.73	995.881	469.73	1213.2			537.68	1237.51	1211.15	1199.61	1201.38	1209.38		537.68	1101.93	1064.04	1053.16	1056.25	1060.95		537.68	1555.31	1658.73	1652.73	1657.59	1653.87			72.68	896.696	918.658	905.933	913.242	911.349		72.68	348.909	353.356	351.154	352.295	352.215		72.68	475.674	481.355	479.96	480.757
	469.68	893.81	469.68	974.121	469.68	1212.34			537.63	1209.66	1211.29	1199.55	1201.34	1209.49		537.63	1108.98	1064.18	1053.13	1056.26	1061.05		537.63	1626.49	1659.04	1652.97	1657.88	1654.12			72.63	900.715	918.969	905.96	913.417	911.512		72.63	345.613	353.421	351.168	352.332	352.257		72.63	471.733	481.388	479.963	480.776
	469.63	844.637	469.63	946.138	469.63	1291.68			537.58	1216.58	1211.48	1199.53	1201.35	1209.66		537.58	1082.51	1064.32	1053.09	1056.26	1061.15		537.58	1614.07	1659.18	1653.03	1658.01	1654.21			72.58	891.325	919.277	905.976	913.583	911.669		72.58	357.401	353.489	351.181	352.37	352.299		72.58	486.789	481.426	479.969	480.798
	469.58	814.372	469.58	990.39	469.58	1285.47			537.53	1256.29	1211.67	1199.5	1201.34	1209.83		537.53	1075.59	1064.48	1053.07	1056.28	1061.27		537.53	1666.3	1659.36	1653.13	1658.16	1654.32			72.53	886.055	919.623	906.019	913.783	911.859		72.53	353.229	353.559	351.194	352.409	352.344		72.53	479.649	481.454	479.964	480.81
	469.53	788.962	469.53	944.355	469.53	1280.6			537.48	1179.91	1211.8	1199.41	1201.28	1209.94		537.48	1122.47	1064.65	1053.06	1056.31	1061.4		537.48	1618.16	1659.4	1653.09	1658.19	1654.31			72.48	909.021	919.995	906.078	914.003	912.071		72.48	362.283	353.63	351.207	352.449	352.389		72.48	471.323	481.488	479.964	480.827
	469.48	810.763	469.48	944.593	469.48	1275.85			537.43	1253.36	1212.06	1199.44	1201.33	1210.18		537.43	1108.03	1064.8	1053.01	1056.3	1061.51		537.43	1508.32	1659.57	1653.18	1658.34	1654.41			72.43	881.287	920.311	906.07	914.16	912.221		72.43	350.138	353.704	351.221	352.489	352.435		72.43	497.881	481.529	479.97	480.851
	469.43	866.794	469.43	993.005	469.43	1201.75			537.38	1241.13	1212.22	1199.36	1201.27	1210.31		537.38	1063.87	1064.96	1052.98	1056.31	1061.63		537.38	1512.73	1660.01	1653.53	1658.75	1654.78			72.38	884.411	920.72	906.143	914.404	912.459		72.38	346.743	353.78	351.234	352.531	352.484		72.38	528.671	481.553	479.958	480.857
	469.38	905.119	469.38	929.373	469.38	1169.88			537.33	1231.56	1212.4	1199.29	1201.22	1210.47		537.33	1096.9	1065.16	1052.97	1056.34	1061.79		537.33	1606.6	1660.43	1653.87	1659.16	1655.14			72.33	920.153	921.132	906.207	914.645	912.695		72.33	348.981	353.859	351.247	352.573	352.533		72.33	498.246	481.557	479.925	480.842
	469.33	877.022	469.33	974.739	469.33	1249.11			537.28	1276.49	1212.62	1199.24	1201.2	1210.66		537.28	1119.58	1065.34	1052.94	1056.36	1061.93		537.28	1605.49	1660.63	1653.98	1659.34	1655.27			72.28	946.871	921.451	906.166	914.785	912.832		72.28	352.251	353.94	351.26	352.616	352.584		72.28	490.695	481.583	479.912	480.849
	469.28	807.225	469.28	961.483	469.28	1193.85			537.23	1269.7	1212.77	1199.12	1201.1	1210.79		537.23	1108.62	1065.52	1052.9	1056.36	1062.07		537.23	1646.59	1660.84	1654.1	1659.53	1655.41			72.23	904.613	921.705	906.046	914.853	912.897		72.23	350.87	354.024	351.273	352.66	352.637		72.23	486.758	481.616	479.905	480.862
	469.23	818.039	469.23	978.562	469.23	1221.93			537.18	1262.9	1212.95	1199	1201.01	1210.94		537.18	1056.94	1065.72	1052.87	1056.37	1062.22		537.18	1648.6	1660.95	1654.12	1659.61	1655.45			72.18	915.428	922.097	906.05	915.052	913.095		72.18	346.971	354.111	351.287	352.706	352.692		72.18	501.375	481.653	479.9	480.878
	469.18	822.679	469.18	975.816	469.18	1197.35			537.13	1189.79	1213.15	1198.9	1200.94	1211.11		537.13	1059.18	1065.96	1052.87	1056.41	1062.41		537.13	1644.03	1661.06	1654.13	1659.7	1655.49			72.13	906.306	922.471	906.022	915.224	913.269		72.13	350.493	354.201	351.3	352.752	352.749		72.13	481.638	481.681	479.885	480.885
	469.13	791.049	469.13	940.113	469.13	1227.43			537.08	1205.4	1213.48	1198.92	1200.98	1211.41		537.08	1056.69	1066.2	1052.86	1056.45	1062.61		537.08	1609.37	1661.17	1654.15	1659.79	1655.54			72.08	933.882	922.889	906.021	915.431	913.479		72.08	355.083	354.294	351.313	352.8	352.808		72.08	466.488	481.725	479.884	480.906
	469.08	857.419	469.08	949.434	469.08	1234.07			537.03	1213.03	1213.8	1198.91	1200.99	1211.71		537.03	1099.52	1066.46	1052.86	1056.49	1062.82		537.03	1666.8	1661.38	1654.26	1659.98	1655.67			72.03	915.411	923.24	905.939	915.563	913.616		72.03	347.186	354.391	351.326	352.849	352.868		72.03	466.828	481.781	479.893	480.938
	469.03	862.361	469.03	953.676	469.03	1277.92			536.98	1233.08	1214.12	1198.88	1201	1212.01		536.98	1112.8	1066.7	1052.83	1056.51	1063.02		536.98	1588.93	1661.45	1654.23	1660.02	1655.66			71.98	895.81	923.664	905.911	915.757	913.818		71.98	355.463	354.491	351.339	352.899	352.932		71.98	464.954	481.838	479.902	480.971
	468.98	824.245	468.98	930.617	468.98	1199.8			536.93	1242.05	1214.43	1198.83	1200.97	1212.29		536.93	1110.52	1066.95	1052.79	1056.52	1063.22		536.93	1612.09	1661.71	1654.39	1660.26	1655.84			71.93	925.52	924.163	905.941	916.016	914.087		71.93	364.273	354.595	351.353	352.95	352.997		71.93	475.576	481.899	479.912	481.005
	468.93	804.982	468.93	970.223	468.93	1204.24			536.88	1305.13	1214.75	1198.76	1200.93	1212.58		536.88	1033.32	1067.21	1052.75	1056.54	1063.43		536.88	1632.11	1661.91	1654.49	1660.43	1655.97			71.88	880.064	924.593	905.883	916.196	914.28		71.88	348.398	354.703	351.366	353.003	353.065		71.88	455.449	481.954	479.915	481.034
	468.88	825.835	468.88	958.199	468.88	1151.83			536.83	1264.58	1214.98	1198.59	1200.79	1212.78		536.83	1038.09	1067.54	1052.77	1056.6	1063.71		536.83	1670.18	1662.07	1654.55	1660.57	1656.05			71.83	918.417	925.178	905.959	916.518	914.619		71.83	348.147	354.815	351.379	353.058	353.136		71.83	493.335	482.026	479.932	481.077
	468.83	821.566	468.83	922.703	468.83	1178.32			536.78	1219.77	1215.3	1198.49	1200.72	1213.07		536.78	1027.08	1067.88	1052.78	1056.66	1064		536.78	1603.71	1662.14	1654.51	1660.61	1656.04			71.78	939.839	925.671	905.922	916.736	914.857		71.78	357.343	354.932	351.392	353.114	353.21		71.78	456.279	482.074	479.923	481.095
	468.78	859.107	468.78	902.898	468.78	1177.05			536.73	1248.3	1215.71	1198.45	1200.71	1213.45		536.73	1064.68	1068.24	1052.79	1056.73	1064.31		536.73	1629.43	1662.38	1654.63	1660.82	1656.19			71.73	888.4	926.123	905.822	916.9	915.044		71.73	351.756	355.053	351.406	353.171	353.287		71.73	497.516	482.149	479.939	481.139
	468.73	819.042	468.73	961.819	468.73	1196.45			536.68	1189.11	1216.1	1198.37	1200.66	1213.81		536.68	1151.63	1068.6	1052.79	1056.77	1064.61		536.68	1658.1	1662.55	1654.69	1660.96	1656.28			71.68	889.34	926.75	905.873	917.225	915.398		71.68	351.288	355.18	351.419	353.231	353.367		71.68	478.788	482.199	479.927	481.156
	468.68	868.676	468.68	914.878	468.68	1131.84			536.63	1274.25	1216.61	1198.39	1200.71	1214.29		536.63	1171.39	1068.92	1052.72	1056.77	1064.88		536.63	1584.2	1662.66	1654.68	1661.04	1656.3			71.63	916.822	927.399	905.922	917.558	915.764		71.63	347.987	355.312	351.432	353.292	353.452		71.63	500.708	482.264	479.928	481.187
	468.63	802.439	468.63	923.14	468.63	1158.76			536.58	1294.23	1217.01	1198.27	1200.62	1214.65		536.58	1125.73	1069.25	1052.65	1056.75	1065.15		536.58	1650.04	1662.95	1654.85	1661.3	1656.5			71.58	929.655	927.994	905.89	917.821	916.064		71.58	354.077	355.45	351.445	353.355	353.539		71.58	500.191	482.317	479.914	481.204
	468.58	840.1	468.58	871.57	468.58	1211.11			536.53	1237.55	1217.4	1198.12	1200.5	1215.02		536.53	1046.93	1069.63	1052.6	1056.76	1065.47		536.53	1638.63	1663.08	1654.87	1661.4	1656.54			71.53	889.593	928.58	905.82	918.057	916.343		71.53	370.846	355.594	351.458	353.421	353.632		71.53	495.386	482.373	479.9	481.223
	468.53	850.169	468.53	906.333	468.53	1152.58			536.48	1206.19	1217.92	1198.05	1200.47	1215.5		536.48	1105.84	1070.09	1052.6	1056.82	1065.87		536.48	1580.28	1663.24	1654.9	1661.53	1656.61			71.48	890.96	929.313	905.868	918.422	916.758		71.48	355.052	355.744	351.472	353.488	353.728		71.48	481.656	482.436	479.889	481.246
	468.48	846.479	468.48	922.006	468.48	1207.67			536.43	1260.71	1218.51	1198.04	1200.49	1216.06		536.43	1144.38	1070.53	1052.57	1056.85	1066.25		536.43	1575.02	1663.55	1655.09	1661.81	1656.83			71.43	912.479	930.074	905.912	918.797	917.189		71.43	355.678	355.902	351.485	353.557	353.829		71.43	486.212	482.511	479.888	481.28
	468.43	822.367	468.43	921.856	468.43	1248.84			536.38	1216.74	1219.06	1197.94	1200.43	1216.57		536.38	1149.24	1070.97	1052.51	1056.85	1066.64		536.38	1600.27	1663.87	1655.28	1662.09	1657.05			71.38	925.495	930.805	905.893	919.121	917.577		71.38	341.317	356.067	351.498	353.629	353.936		71.38	468.52	482.587	479.884	481.312
	468.38	808.982	468.38	939.599	468.38	1232.86			536.33	1269.9	1219.7	1197.91	1200.43	1217.18		536.33	1115.97	1071.44	1052.45	1056.85	1067.05		536.33	1613.63	1664.13	1655.41	1662.33	1657.22			71.33	946.492	931.534	905.834	919.42	917.948		71.33	358.153	356.241	351.511	353.704	354.048		71.33	473.822	482.679	479.891	481.358
	468.33	788.584	468.33	952.84	468.33	1161.81			536.28	1267.18	1220.3	1197.8	1200.36	1217.74		536.28	1022.76	1071.97	1052.41	1056.87	1067.51		536.28	1620.38	1664.37	1655.51	1662.53	1657.36			71.28	906.223	932.238	905.714	919.671	918.281		71.28	364.555	356.423	351.524	353.781	354.166		71.28	467.486	482.771	479.896	481.401
	468.28	813.622	468.28	899.548	468.28	1114.87			536.23	1273.91	1220.94	1197.69	1200.28	1218.35		536.23	1075.98	1072.59	1052.43	1056.95	1068.06		536.23	1573.41	1664.59	1655.6	1662.71	1657.48			71.23	930.147	933.102	905.713	920.057	918.758		71.23	356.169	356.614	351.538	353.861	354.291		71.23	498.796	482.872	479.904	481.451
	468.23	803.105	468.23	974.959	468.23	1127.78			536.18	1295.73	1221.61	1197.57	1200.2	1218.98		536.18	1105.35	1073.21	1052.41	1057.01	1068.62		536.18	1619.84	1664.93	1655.8	1663.02	1657.71			71.18	922.564	933.939	905.64	920.388	919.192		71.18	354.389	356.816	351.551	353.944	354.423		71.18	470.031	482.956	479.891	481.48
	468.18	822.939	468.18	934.327	468.18	1137.95			536.13	1252.2	1222.29	1197.41	1200.08	1219.62		536.13	1154.44	1073.85	1052.38	1057.04	1069.19		536.13	1604.04	1665.16	1655.88	1663.21	1657.84			71.13	916.711	934.845	905.59	920.758	919.677		71.13	358.591	357.028	351.564	354.03	354.563		71.13	474.27	483.065	479.898	481.532
	468.13	839.298	468.13	918.916	468.13	1201.49			536.08	1200.02	1223.09	1197.32	1200.04	1220.38		536.08	1106.14	1074.5	1052.32	1057.04	1069.77		536.08	1666.86	1665.44	1656.01	1663.44	1658			71.08	937.751	935.817	905.557	921.163	920.212		71.08	378.509	357.252	351.577	354.119	354.711		71.08	501.97	483.176	479.902	481.582
	468.08	835.222	468.08	902.397	468.08	1136.47			536.03	1219.12	1224.01	1197.32	1200.07	1221.26		536.03	1160.24	1075.22	1052.28	1057.08	1070.42		536.03	1592.48	1665.57	1655.98	1663.53	1658.02			71.03	939.49	936.782	905.462	921.525	920.718		71.03	358.172	357.489	351.591	354.212	354.868		71.03	484.583	483.274	479.887	481.615
	468.03	782.374	468.03	924.918	468.03	1183.75			535.98	1242.13	1224.96	1197.28	1200.08	1222.16		535.98	1102.27	1075.96	1052.21	1057.08	1071.09		535.98	1585.27	1665.88	1656.13	1663.8	1658.21			70.98	918.352	937.798	905.361	921.902	921.258		70.98	355.111	357.74	351.604	354.309	355.035		70.98	478.718	483.39	479.883	481.662
	467.98	776.268	467.98	931.703	467.98	1148.14			535.93	1293.63	1225.92	1197.21	1200.05	1223.08		535.93	1074.24	1076.78	1052.18	1057.12	1071.84		535.93	1658.48	1666.21	1656.31	1664.08	1658.43			70.93	928.798	938.939	905.323	922.362	921.9		70.93	365.058	358.005	351.617	354.41	355.213		70.93	475.717	483.516	479.884	481.716
	467.93	782.062	467.93	934.423	467.93	1162.65			535.88	1283.34	1226.86	1197.06	1199.94	1223.98		535.88	1129.42	1077.67	1052.17	1057.19	1072.66		535.88	1605.9	1666.37	1656.3	1664.2	1658.47			70.88	953.083	940.117	905.253	922.814	922.556		70.88	359.38	358.287	351.63	354.515	355.403		70.88	477.506	483.651	479.887	481.773
	467.88	835.217	467.88	903.664	467.88	1162.21			535.83	1232	1227.87	1196.92	1199.85	1224.94		535.83	1129.39	1078.59	1052.12	1057.21	1073.49		535.83	1602.31	1666.65	1656.42	1664.44	1658.64			70.83	967.507	941.296	905.112	923.218	923.189		70.83	351.389	358.586	351.643	354.624	355.606		70.83	469.146	483.793	479.889	481.832
	467.83	789.708	467.83	907.701	467.83	1180.57			535.78	1264.14	1229.02	1196.87	1199.84	1226.05		535.78	1114	1079.56	1052.07	1057.24	1074.39		535.78	1630.51	1666.96	1656.55	1664.7	1658.82			70.78	952.139	942.511	904.927	923.605	923.834		70.78	359.153	358.905	351.657	354.739	355.823		70.78	475.734	483.949	479.896	481.9
	467.78	788.693	467.78	938.157	467.78	1180.81			535.73	1269.24	1230.19	1196.76	1199.78	1227.17		535.73	1115.41	1080.61	1052.03	1057.29	1075.36		535.73	1600.83	1667.2	1656.62	1664.89	1658.93			70.73	945.125	943.859	904.787	924.063	924.584		70.73	359.167	359.245	351.67	354.858	356.057		70.73	478.453	484.108	479.899	481.966
	467.73	814.588	467.73	883.781	467.73	1134.1			535.68	1235.08	1231.41	1196.64	1199.71	1228.35		535.68	1082.32	1081.73	1051.99	1057.33	1076.39		535.68	1562.03	1667.51	1656.75	1665.15	1659.11			70.68	947.529	945.324	904.668	924.57	925.422		70.68	354.94	359.609	351.683	354.983	356.308		70.68	501.327	484.276	479.9	482.033
	467.68	797.802	467.68	930.911	467.68	1178.57			535.63	1272.49	1232.76	1196.58	1199.69	1229.65		535.63	1134.66	1082.93	1051.97	1057.39	1077.51		535.63	1544.59	1667.93	1656.98	1665.51	1659.39			70.63	971.251	946.887	904.541	925.101	926.327		70.63	353.399	359.998	351.696	355.115	356.58		70.63	520.762	484.438	479.885	482.087
	467.63	766	467.63	998.142	467.63	1137.5			535.58	1255.76	1234.12	1196.46	1199.62	1230.96		535.58	1138.74	1084.18	1051.92	1057.43	1078.67		535.58	1635.39	1668.39	1657.25	1665.92	1659.72			70.58	933.576	948.498	904.343	925.593	927.248		70.58	349.657	360.417	351.709	355.252	356.874		70.58	493.818	484.597	479.857	482.132
	467.58	793.341	467.58	921.921	467.58	1144.07			535.53	1256.94	1235.58	1196.37	1199.58	1232.37		535.53	1179.15	1085.51	1051.87	1057.46	1079.91		535.53	1615.05	1668.64	1657.3	1666.12	1659.83			70.53	961.432	950.352	904.257	926.232	928.377		70.53	371.425	360.868	351.723	355.396	357.194		70.53	499.114	484.788	479.848	482.198
	467.53	784.877	467.53	901.393	467.53	1142.78			535.48	1268.17	1237.13	1196.27	1199.54	1233.86		535.48	1158.44	1086.89	1051.78	1057.47	1081.2		535.48	1621.84	1668.94	1657.4	1666.36	1659.99			70.48	975.577	952.271	904.088	926.825	929.534		70.48	354.809	361.355	351.736	355.548	357.543		70.48	476.336	484.988	479.834	482.265
	467.48	768.7	467.48	886.415	467.48	1144.44			535.43	1272.6	1238.73	1196.16	1199.47	1235.41		535.43	1120.25	1088.37	1051.72	1057.5	1082.6		535.43	1584.99	1669.24	1657.49	1666.59	1660.13			70.43	986.892	954.315	903.876	927.415	930.776		70.43	364.91	361.883	351.749	355.707	357.925		70.43	505.133	485.219	479.837	482.351
	467.43	769.468	467.43	889.402	467.43	1173.12			535.38	1245.31	1240.42	1196.04	1199.41	1237.05		535.38	1121.77	1089.97	1051.67	1057.55	1084.1		535.38	1628.17	1669.63	1657.67	1666.92	1660.37			70.38	983.155	956.515	903.63	928.013	932.132		70.38	361.303	362.458	351.762	355.875	358.345		70.38	521.417	485.445	479.819	482.422
	467.38	794.157	467.38	913.378	467.38	1178.5			535.33	1286.97	1242.24	1195.96	1199.39	1238.81		535.33	1089.46	1091.67	1051.63	1057.6	1085.7		535.33	1623.23	1669.92	1657.74	1667.15	1660.51			70.33	996.797	958.942	903.395	928.668	933.67		70.33	367.084	363.087	351.776	356.052	358.81		70.33	509.706	485.679	479.791	482.487
	467.33	770.025	467.33	916.361	467.33	1137.55			535.28	1221.99	1244.08	1195.81	1199.3	1240.6		535.28	1129.29	1093.49	1051.61	1057.68	1087.42		535.28	1618.2	1670.22	1657.82	1667.39	1660.66			70.28	1008.03	961.576	903.118	929.329	935.365		70.28	375.279	363.776	351.789	356.239	359.326		70.28	509.724	485.94	479.77	482.564
	467.28	744.706	467.28	934.194	467.28	1126.13			535.23	1280.79	1246.13	1195.77	1199.32	1242.58		535.23	1171.82	1095.4	1051.56	1057.73	1089.22		535.23	1661.35	1670.55	1657.92	1667.65	1660.82			70.23	1020.4	964.458	902.808	930.009	937.256		70.23	367.945	364.537	351.802	356.436	359.902		70.23	488.379	486.224	479.75	482.647
	467.23	766.5	467.23	890.091	467.23	1169.03			535.18	1245.15	1248.18	1195.63	1199.24	1244.57		535.18	1144.9	1097.39	1051.48	1057.76	1091.11		535.18	1542.11	1670.78	1657.91	1667.81	1660.88			70.18	969.592	967.628	902.46	930.708	939.38		70.18	371.047	365.379	351.815	356.645	360.549		70.18	499.957	486.547	479.744	482.75
	467.18	760.927	467.18	906.421	467.18	1240.35			535.13	1261.63	1250.39	1195.56	1199.22	1246.72		535.13	1137.85	1099.51	1051.42	1057.81	1093.12		535.13	1638.49	1671.31	1658.19	1668.26	1661.24			70.13	980.528	971.32	902.261	931.616	941.965		70.13	374.947	366.315	351.828	356.867	361.277		70.13	499.761	486.892	479.73	482.852
	467.13	795.57	467.13	912.871	467.13	1185.67			535.08	1246.3	1252.68	1195.45	1199.18	1248.95		535.08	1142.23	1101.76	1051.37	1057.86	1095.26		535.08	1622.82	1671.61	1658.23	1668.48	1661.36			70.08	960.475	975.406	902.029	932.556	944.879		70.08	372.357	367.361	351.842	357.101	362.101		70.08	489.912	487.272	479.716	482.961
	467.08	751.819	467.08	915.667	467.08	1209.06			535.03	1286.66	1255.1	1195.37	1199.17	1251.31		535.03	1149.26	1104.13	1051.31	1057.92	1097.52		535.03	1552.5	1671.95	1658.32	1668.74	1661.53			70.03	991.411	980.038	901.856	933.625	948.269		70.03	371.933	368.533	351.855	357.351	363.037		70.03	486.094	487.699	479.709	483.083
	467.03	802.337	467.03	897.939	467.03	1214.17			534.98	1293.19	1257.58	1195.23	1199.09	1253.71		534.98	1146.32	1106.64	1051.25	1057.97	1099.91		534.98	1604.48	1672.48	1658.58	1669.18	1661.87			69.98	1055.7	985.133	901.591	934.677	952.047		69.98	369.863	369.849	351.868	357.616	364.101		69.98	479.628	488.178	479.705	483.216
	466.98	820.939	466.98	876.547	466.98	1177.26			534.93	1267.79	1260.16	1195.07	1199	1256.22		534.93	1086.68	1109.28	1051.19	1058.03	1102.44		534.93	1653.17	1672.88	1658.71	1669.5	1662.08			69.93	1044.63	990.666	901.135	935.62	956.181		69.93	368.657	371.332	351.881	357.899	365.313		69.93	467.956	488.722	479.705	483.361
	466.93	767.137	466.93	904.794	466.93	1155.47			534.88	1225.02	1262.9	1194.95	1198.96	1258.89		534.88	1109.26	1112.11	1051.16	1058.13	1105.14		534.88	1611.73	1673.18	1658.72	1669.71	1662.19			69.88	1063.06	996.939	900.71	936.683	960.967		69.88	375.649	373.003	351.894	358.201	366.696		69.88	463.827	489.347	479.713	483.524
	466.88	752.726	466.88	934.653	466.88	1136.5			534.83	1210.18	1265.83	1194.91	1198.98	1261.75		534.83	1076.9	1115.07	1051.13	1058.22	1107.97		534.83	1610.62	1673.59	1658.83	1670.03	1662.39			69.83	1033.42	1003.95	900.23	937.785	966.393		69.83	385.182	374.887	351.908	358.524	368.271		69.83	499.554	490.068	479.724	483.7
	466.83	768.645	466.83	899.833	466.83	1201.27			534.78	1260.43	1268.91	1194.88	1199.03	1264.76		534.78	1189.9	1118.2	1051.11	1058.34	1110.97		534.78	1603.56	1674.01	1658.95	1670.35	1662.61			69.78	1084.51	1011.93	899.835	939.078	972.684		69.78	384.149	377.011	351.921	358.869	370.063		69.78	500.912	490.881	479.71	483.861
	466.78	801.012	466.78	919.962	466.78	1190.24			534.73	1239.33	1272.05	1194.78	1199.01	1267.82		534.73	1133.73	1121.43	1051.02	1058.38	1114.07		534.73	1602.7	1674.45	1659.08	1670.69	1662.84			69.73	1055.55	1020.72	899.289	940.331	979.679		69.73	397.354	379.401	351.934	359.24	372.095		69.73	513.377	491.837	479.696	484.034
	466.73	742.554	466.73	932.42	466.73	1190.05			534.68	1217.53	1275.35	1194.71	1199.01	1271.04		534.68	1169.81	1124.85	1050.97	1058.47	1117.35		534.68	1610.74	1674.91	1659.22	1671.05	1663.08			69.68	1071.58	1030.66	898.826	941.791	987.697		69.68	399.85	382.082	351.947	359.637	374.392		69.68	501.919	492.965	479.673	484.21
	466.68	789.31	466.68	937.157	466.68	1193.16			534.63	1260.97	1278.81	1194.67	1199.06	1274.43		534.63	1168.06	1128.41	1050.89	1058.53	1120.78		534.63	1616.76	1675.36	1659.34	1671.39	1663.31			69.63	1098.43	1041.7	898.315	943.336	996.679		69.63	396.141	385.082	351.961	360.065	376.977		69.63	489.505	494.325	479.657	484.409
	466.63	818.218	466.63	898.147	466.63	1227.99			534.58	1241.21	1282.35	1194.57	1199.04	1277.88		534.58	1218.48	1132.15	1050.82	1058.6	1124.37		534.58	1501.91	1675.81	1659.44	1671.72	1663.53			69.58	1135.57	1053.88	897.722	944.946	1006.66		69.58	388.8	388.421	351.974	360.527	379.868		69.58	526.722	495.968	479.65	484.631
	466.58	789.97	466.58	919.776	466.58	1259.07			534.53	1251.12	1286.06	1194.49	1199.05	1281.51		534.53	1145.74	1136.04	1050.71	1058.64	1128.11		534.53	1623.51	1676.54	1659.82	1672.34	1664.03			69.53	1159.15	1067.26	897.018	946.604	1017.67		69.53	403.798	392.117	351.987	361.025	383.079		69.53	530.135	497.916	479.618	484.844
	466.53	788.821	466.53	914.754	466.53	1218.66			534.48	1293.96	1289.91	1194.4	1199.05	1285.26		534.48	1099.97	1140.16	1050.65	1058.74	1132.08		534.48	1629.94	1677	1659.91	1672.67	1664.24			69.48	1114.57	1081.91	896.242	948.364	1029.79		69.48	394.595	396.181	352	361.565	386.617		69.48	539.11	500.256	479.583	485.074
	466.48	784.399	466.48	969.649	466.48	1191.27			534.43	1295.52	1293.82	1194.24	1198.98	1289.09		534.43	1164.54	1144.49	1050.62	1058.86	1136.25		534.43	1559.12	1677.45	1659.98	1672.99	1664.44			69.43	1165.52	1098.09	895.596	950.446	1043.24		69.43	396.169	400.611	352.014	362.15	390.474		69.43	510.806	503.051	479.543	485.318
	466.43	823.535	466.43	929.463	466.43	1170.45			534.38	1311.07	1297.89	1194.08	1198.91	1293.06		534.38	1186.77	1148.97	1050.55	1058.95	1140.57		534.38	1653.65	1678.09	1660.22	1673.49	1664.82			69.38	1155.99	1115.53	894.797	952.586	1057.74		69.38	413.919	405.388	352.027	362.786	394.629		69.38	507.503	506.393	479.521	485.604
	466.38	806.168	466.38	925.659	466.38	1180.89			534.33	1291.19	1302.08	1193.9	1198.82	1297.15		534.33	1140.16	1153.63	1050.46	1059.03	1145.06		534.33	1594.71	1678.51	1660.24	1673.77	1664.98			69.33	1186.35	1134.38	894.024	954.982	1073.42		69.33	420.615	410.468	352.04	363.478	399.03		69.33	530.176	510.327	479.502	485.919
	466.33	796.94	466.33	968.795	466.33	1181.19			534.28	1326.16	1306.45	1193.74	1198.76	1301.43		534.28	1186.05	1158.51	1050.41	1059.15	1149.77		534.28	1600.33	1679.1	1660.4	1674.2	1665.29			69.28	1168.95	1154.49	893.159	957.543	1090.11		69.28	405.648	415.774	352.053	364.234	403.593		69.28	510.517	514.891	479.467	486.248
	466.28	813.489	466.28	921.675	466.28	1181.57			534.23	1315.34	1310.92	1193.53	1198.65	1305.8		534.23	1121.11	1163.58	1050.32	1059.24	1154.66		534.23	1594.93	1679.68	1660.54	1674.63	1665.6			69.23	1246.97	1175.88	892.342	960.433	1107.79		69.23	419.901	421.186	352.066	365.06	408.192		69.23	521.438	520.154	479.446	486.625
	466.23	799.731	466.23	920.042	466.23	1234.51			534.18	1248.34	1315.57	1193.34	1198.57	1310.34		534.18	1145.69	1168.87	1050.28	1059.38	1159.77		534.18	1649.52	1680.3	1660.7	1675.08	1665.92			69.18	1221	1198.11	891.293	963.401	1126		69.18	427.714	426.534	352.079	365.967	412.647		69.18	535.63	526.116	479.417	487.033
	466.18	820.859	466.18	916.126	466.18	1221.61			534.13	1308.83	1320.47	1193.25	1198.59	1315.13		534.13	1175.64	1174.36	1050.22	1059.51	1165.07		534.13	1588.06	1680.8	1660.73	1675.4	1666.13			69.13	1224.3	1221.25	890.317	966.788	1144.77		69.13	419.648	431.6	352.093	366.963	416.73		69.13	547.841	532.767	479.378	487.478
	466.13	845.735	466.13	934.805	466.13	1170.24			534.08	1336.88	1325.43	1193.07	1198.51	1319.99		534.08	1173.7	1180.03	1050.14	1059.62	1170.55		534.08	1666.3	1681.47	1660.9	1675.89	1666.49			69.08	1255.11	1244.86	889.328	970.544	1163.64		69.08	426.691	436.132	352.106	368.061	420.178		69.08	545.342	540.068	479.331	487.968
	466.08	788.589	466.08	969.519	466.08	1197.85			534.03	1258.77	1330.51	1192.84	1198.4	1324.95		534.03	1221.96	1185.91	1050.06	1059.74	1176.23		534.03	1618.33	1681.98	1660.89	1676.19	1666.68			69.03	1253.31	1268.43	888.245	974.631	1182.05		69.03	438.95	439.874	352.119	369.273	422.72		69.03	581.713	547.951	479.286	488.526
	466.03	852.721	466.03	956.319	466.03	1161.79			533.98	1251.78	1335.88	1192.73	1198.41	1330.19		533.98	1189.92	1191.97	1049.95	1059.84	1182.08		533.98	1602.01	1682.63	1660.99	1676.62	1667			68.98	1270.8	1291.51	887.164	979.191	1199.49		68.98	429.401	442.614	352.132	370.615	424.132		68.98	568.826	556.26	479.216	489.137
	465.98	857.183	465.98	909.921	465.98	1263.82			533.93	1277.94	1341.4	1192.64	1198.44	1335.6		533.93	1170.66	1198.25	1049.86	1059.96	1188.15		533.93	1662.74	1683.34	1661.14	1677.1	1667.38			68.93	1297.47	1313.41	886.029	984.222	1215.22		68.93	434.152	444.233	352.146	372.104	424.275		68.93	557.395	564.851	479.154	489.851
	465.93	872.228	465.93	908.029	465.93	1267.92			533.88	1329.04	1347.04	1192.5	1198.43	1341.11		533.88	1183.63	1204.75	1049.79	1060.11	1194.43		533.88	1618.92	1683.94	1661.13	1677.45	1667.62			68.88	1301.47	1333.4	884.811	989.756	1228.46		68.88	443.615	444.738	352.159	373.76	423.136		68.88	561.542	573.475	479.101	490.687
	465.88	894.142	465.88	932.835	465.88	1236.63			533.83	1339.42	1352.76	1192.29	1198.35	1346.7		533.83	1209.07	1211.44	1049.7	1060.25	1200.89		533.83	1605.76	1684.68	1661.23	1677.91	1668			68.83	1349.26	1350.87	883.577	995.927	1238.52		68.83	434.609	444.265	352.172	375.608	420.83		68.83	580.206	581.806	479.044	491.658
	465.83	812.007	465.83	973.748	465.83	1294.42			533.78	1332.59	1358.61	1192.05	1198.25	1352.42		533.78	1270.65	1218.32	1049.6	1060.38	1207.54		533.78	1613.79	1685.49	1661.37	1678.42	1668.44			68.78	1345.33	1365.08	882.199	1002.68	1244.6		68.78	431.329	443.055	352.185	377.671	417.569		68.78	575.849	589.461	478.974	492.784
	465.78	849.175	465.78	1016.05	465.78	1345.54			533.73	1421.88	1364.64	1191.83	1198.16	1358.3		533.73	1203.54	1225.37	1049.46	1060.48	1214.34		533.73	1639.47	1686.33	1661.48	1678.92	1668.89			68.73	1349.28	1375.82	880.828	1010.26	1246.39		68.73	441.968	441.399	352.199	379.98	413.618		68.73	574.444	596.046	478.908	494.114
	465.73	874.209	465.73	1002.21	465.73	1316.48			533.68	1363.54	1370.66	1191.46	1197.94	1364.18		533.68	1244	1232.64	1049.36	1060.63	1221.37		533.68	1644.04	1687.15	1661.54	1679.37	1669.31			68.68	1388.33	1382.92	879.441	1018.72	1243.64		68.68	448.446	439.601	352.212	382.568	409.244		68.68	620.643	601.171	478.842	495.685
	465.68	911.457	465.68	997.891	465.68	1358.68			533.63	1364.64	1376.93	1191.19	1197.82	1370.3		533.63	1248.09	1240.09	1049.24	1060.77	1228.55		533.63	1586.31	1688.02	1661.58	1679.83	1669.77			68.63	1342.59	1386.49	877.935	1028.08	1236.35		68.63	449.209	437.931	352.225	385.472	404.684		68.63	613.526	604.519	478.745	497.51
	465.63	827.879	465.63	992.621	465.63	1356.55			533.58	1333.45	1383.34	1190.91	1197.7	1376.55		533.58	1201.76	1247.71	1049.11	1060.91	1235.91		533.58	1602.6	1689.1	1661.76	1680.44	1670.42			68.58	1359.81	1387.26	876.559	1038.68	1225.14		68.58	435.606	436.62	352.238	388.729	400.128		68.58	591.253	606.023	478.653	499.671
	465.58	912.377	465.58	976.125	465.58	1360.95			533.53	1389.67	1389.94	1190.69	1197.63	1382.99		533.53	1192.55	1255.55	1049.02	1061.09	1243.47		533.53	1575.86	1690.21	1661.9	1681.02	1671.09			68.53	1375.69	1385.77	875.129	1050.46	1210.43		68.53	439.734	435.843	352.251	392.38	395.714		68.53	607.039	605.813	478.575	502.235
	465.53	893.563	465.53	985.296	465.53	1345.81			533.48	1388.21	1396.6	1190.37	1197.48	1389.49		533.48	1286.77	1263.58	1048.93	1061.29	1251.21		533.48	1600.69	1691.48	1662.11	1681.69	1671.91			68.48	1420.31	1382.87	873.647	1063.55	1192.96		68.48	437.553	435.731	352.265	396.464	391.531		68.48	599.871	604.184	478.487	505.228
	465.48	859.991	465.48	985.243	465.48	1399.23			533.43	1343.22	1403.38	1190.06	1197.34	1396.1		533.43	1265.38	1271.7	1048.78	1061.44	1259.04		533.43	1636.75	1692.8	1662.26	1682.31	1672.75			68.43	1419.61	1379.36	872.029	1077.99	1173.39		68.43	444.966	436.371	352.278	401.011	387.638		68.43	596.485	601.604	478.404	508.721
	465.43	884.295	465.43	999.787	465.43	1354.11			533.38	1390.24	1410.37	1189.81	1197.27	1402.91		533.38	1245.89	1280	1048.64	1061.61	1267.04		533.38	1719.16	1694.15	1662.32	1682.86	1673.61			68.38	1382.85	1376.21	870.408	1094.03	1152.59		68.38	450.284	437.812	352.291	406.042	384.062		68.38	611.482	598.568	478.323	512.765
	465.38	918.858	465.38	1036.26	465.38	1414.78			533.33	1444.5	1417.41	1189.49	1197.14	1409.77		533.33	1319.92	1288.47	1048.51	1061.8	1275.18		533.33	1658.22	1695.45	1662.18	1683.23	1674.4			68.33	1387.99	1374.27	868.891	1111.86	1131.3		68.33	447.274	440.059	352.304	411.551	380.812		68.33	582.669	595.535	478.231	517.393
	465.33	872.904	465.33	1038.49	465.33	1400.44			533.28	1495.4	1424.48	1189.09	1196.92	1416.65		533.28	1297.8	1297.02	1048.34	1061.96	1283.41		533.28	1629.31	1697.05	1662.19	1683.77	1675.47			68.28	1388.25	1374	867.355	1131.44	1109.92		68.28	449.193	443.063	352.317	417.496	377.884		68.28	614.998	592.94	478.16	522.674
	465.28	918.677	465.28	1020.8	465.28	1450.37			533.23	1443.78	1431.59	1188.6	1196.63	1423.56		533.23	1316.42	1305.74	1048.18	1062.14	1291.78		533.23	1680.33	1698.92	1662.27	1684.4	1676.8			68.23	1365.93	1375.84	865.813	1152.76	1088.89		68.23	444.228	446.716	352.331	423.78	375.266		68.23	610.424	591.06	478.066	528.591
	465.23	908.188	465.23	1092.84	465.23	1416.82			533.18	1499.55	1438.89	1188.2	1196.43	1430.65		533.18	1359.38	1314.55	1048.01	1062.33	1300.23		533.18	1719.09	1700.88	1662.23	1684.92	1678.19			68.18	1388.38	1380.07	864.332	1175.83	1068.57		68.18	451.677	450.827	352.344	430.231	372.94		68.18	607.109	590.151	477.975	535.178
	465.18	949.437	465.18	1098.71	465.18	1451.75			533.13	1497.36	1446.19	1187.7	1196.15	1437.74		533.13	1403.07	1323.44	1047.82	1062.5	1308.75		533.13	1670.43	1703.01	1662.09	1685.38	1679.72			68.13	1425.15	1386.58	862.781	1200.29	1049.07		68.13	452.863	455.116	352.357	436.59	370.883		68.13	594.329	590.36	477.886	542.416
	465.13	1026.34	465.13	1136.49	465.13	1530.33			533.08	1452.27	1453.59	1187.21	1195.88	1444.92		533.08	1293.88	1332.4	1047.59	1062.66	1317.33		533.08	1670.07	1705.54	1662.07	1685.97	1681.64			68.08	1382.24	1395.11	861.116	1225.72	1030.5		68.08	448.022	459.208	352.37	442.507	369.071		68.08	604.027	591.756	477.806	550.267
	465.08	994.601	465.08	1147.56	465.08	1514.46			533.03	1459.98	1461.15	1186.79	1195.69	1452.25		533.03	1345.7	1341.51	1047.44	1062.91	1326.04		533.03	1758.19	1708.4	1662.05	1686.59	1683.86			68.03	1416.22	1405.4	859.573	1251.78	1013.19		68.03	449.963	462.661	352.384	447.564	367.481		68.03	586.46	594.305	477.72	558.634
	465.03	911.923	465.03	1057.37	465.03	1551.81			532.98	1508.17	1468.78	1186.36	1195.5	1459.64		532.98	1344.77	1350.67	1047.25	1063.13	1334.78		532.98	1782.37	1711.42	1661.82	1687.02	1686.22			67.98	1406.3	1416.46	857.926	1277.42	996.965		67.98	446.928	465.019	352.397	451.327	366.089		67.98	615.567	597.921	477.645	567.403
	464.98	1005.28	464.98	1092.99	464.98	1572.1			532.93	1492.44	1476.39	1185.84	1195.23	1467		532.93	1363.14	1359.87	1047.06	1063.38	1343.55		532.93	1672.14	1714.8	1661.53	1687.42	1688.91			67.93	1430.41	1427.37	856.303	1301.7	981.967		67.93	447.734	465.885	352.41	453.425	364.87		67.93	597.343	602.38	477.55	576.355
	464.93	1084.34	464.93	1147.5	464.93	1623.66			532.88	1463.1	1484.09	1185.36	1195.01	1474.44		532.88	1383.23	1369.09	1046.86	1063.62	1352.32		532.88	1682.6	1718.91	1661.5	1688.11	1692.3			67.88	1408.1	1436.76	854.603	1323.28	968.086		67.88	457.267	465.014	352.423	453.632	363.804		67.88	624.229	607.425	477.468	585.26
	464.88	1089.76	464.88	1171.02	464.88	1613.94			532.83	1506.25	1491.89	1184.91	1194.84	1481.97		532.83	1350.64	1378.32	1046.64	1063.88	1361.09		532.83	1794.03	1723.53	1661.45	1688.81	1696.16			67.83	1410.42	1443.37	852.965	1340.91	955.425		67.83	449.362	462.362	352.436	451.927	362.871		67.83	621.348	612.637	477.367	593.746
	464.83	1043.56	464.83	1210.66	464.83	1607.11			532.78	1479.44	1499.66	1184.4	1194.61	1489.45		532.78	1391.16	1387.58	1046.45	1064.17	1369.86		532.78	1783.6	1728.44	1661.13	1689.27	1700.3			67.78	1421.31	1445.79	851.314	1353.24	943.856		67.78	442.158	458.1	352.45	448.497	362.053		67.78	631.882	617.568	477.269	601.422
	464.78	1032.26	464.78	1114.71	464.78	1693.42			532.73	1501.12	1507.51	1183.93	1194.43	1497.01		532.73	1385.03	1396.81	1046.23	1064.47	1378.58		532.73	1801.91	1734	1660.84	1689.79	1705.05			67.73	1417.48	1442.87	849.627	1359.2	933.293		67.73	444.537	452.561	352.463	443.691	361.332		67.73	601.565	621.676	477.162	607.808
	464.73	1047.96	464.73	1177.22	464.73	1661.7			532.68	1550.54	1515.33	1183.43	1194.24	1504.53		532.68	1356.11	1406	1046.02	1064.78	1387.24		532.68	1800.33	1740.21	1660.49	1690.3	1710.4			67.68	1419.87	1433.99	847.946	1358.23	923.703		67.68	426.728	446.16	352.476	437.939	360.697		67.68	606.316	624.46	477.077	612.471
	464.68	1117.53	464.68	1200.6	464.68	1742.85			532.63	1514.58	1523.09	1182.85	1193.97	1511.96		532.63	1327.7	1415.16	1045.82	1065.14	1395.84		532.63	1786.84	1747.15	1660.16	1690.85	1716.45			67.63	1410.35	1418.98	846.253	1350.24	914.992		67.63	441.802	439.309	352.489	431.664	360.134		67.63	617.603	625.444	476.988	614.993
	464.63	1120.7	464.63	1225.46	464.63	1742.24			532.58	1483.79	1530.89	1182.32	1193.78	1519.43		532.58	1398.73	1424.26	1045.64	1065.54	1404.37		532.58	1698.93	1754.91	1659.85	1691.48	1723.29			67.58	1357.42	1398.32	844.583	1335.79	907.114		67.58	439.55	432.364	352.502	425.233	359.633		67.58	640.975	624.331	476.892	615.139
	464.58	1202.14	464.58	1252.36	464.58	1709.33			532.53	1494.11	1538.74	1181.84	1193.65	1526.93		532.53	1398.37	1433.23	1045.42	1065.92	1412.73		532.53	1754.1	1763.71	1659.76	1692.35	1731.11			67.53	1308.02	1373.01	843.065	1315.96	900.116		67.53	431.313	425.596	352.516	418.927	359.185		67.53	588.532	621.038	476.779	612.876
	464.53	1178.48	464.53	1241.57	464.53	1757.08			532.48	1525.43	1546.55	1181.34	1193.52	1534.37		532.48	1375.02	1442.1	1045.2	1066.33	1420.97		532.48	1815.36	1773.24	1659.53	1693.14	1739.62			67.48	1362.62	1344.22	841.689	1292	893.911		67.48	422.871	419.184	352.529	412.93	358.783		67.48	600.802	615.768	476.702	608.453
	464.48	1192.03	464.48	1283.02	464.48	1730.04			532.43	1643.87	1554.26	1180.8	1193.36	1541.7		532.43	1418.56	1450.84	1044.99	1066.78	1429.05		532.43	1782.57	1783.52	1659.15	1693.84	1748.84			67.43	1336.5	1312.94	840.147	1264.97	888.116		67.43	424.563	413.234	352.542	407.356	358.42		67.43	619.466	608.802	476.617	602.187
	464.43	1151.11	464.43	1303.8	464.43	1762.13			532.38	1576.17	1561.73	1180.06	1193.02	1548.77		532.38	1472.25	1459.4	1044.75	1067.24	1436.92		532.38	1812.69	1794.8	1658.86	1694.66	1758.99			67.38	1310.9	1280.62	838.678	1236.4	882.899		67.38	409.489	407.79	352.555	402.254	358.091		67.38	603.532	600.563	476.519	594.533
	464.38	1207.71	464.38	1239.28	464.38	1763.46			532.33	1619.18	1569.24	1179.43	1192.81	1555.86		532.33	1477.25	1467.76	1044.48	1067.69	1444.55		532.33	1751.08	1806.95	1658.48	1695.48	1769.96			67.33	1260.72	1248.31	837.28	1207.39	878.196		67.33	406.189	402.861	352.568	397.637	357.793		67.33	591.761	591.523	476.432	585.986
	464.33	1232.36	464.33	1250.22	464.33	1737.02			532.28	1564.63	1576.61	1178.73	1192.55	1562.79		532.28	1488.1	1475.91	1044.21	1068.18	1451.94		532.28	1828.25	1820.16	1658.26	1696.5	1781.92			67.28	1217.21	1216.87	836.026	1178.88	874.02		67.28	408.243	398.428	352.582	393.49	357.52		67.28	578.5	582.084	476.353	576.97
	464.28	1253.99	464.28	1317.09	464.28	1793.67			532.23	1487.73	1583.98	1178.12	1192.4	1569.7		532.23	1479.42	1483.86	1043.93	1068.7	1459.09		532.23	1889.88	1834.1	1657.85	1697.41	1794.54			67.23	1221.09	1186.89	834.898	1151.49	870.301		67.23	404.192	394.457	352.595	389.781	357.27		67.23	562.141	572.592	476.283	567.843
	464.23	1265.47	464.23	1360.27	464.23	1816.39			532.18	1582.77	1591.36	1177.63	1192.4	1576.6		532.18	1456.83	1491.57	1043.65	1069.27	1465.95		532.18	1790.54	1848.76	1657.29	1698.25	1807.8			67.18	1190.37	1158.58	833.755	1125.49	866.852		67.18	400.846	390.908	352.608	386.475	357.041		67.18	553.213	563.31	476.224	558.881
	464.18	1279.03	464.18	1287.13	464.18	1835.64			532.13	1632.83	1598.48	1176.98	1192.26	1583.2		532.13	1474.14	1499.04	1043.39	1069.9	1472.53		532.13	1882.23	1864.5	1656.97	1699.42	1822.04			67.13	1152.3	1132.25	832.699	1101.21	863.737		67.13	400.328	387.74	352.621	383.53	356.831		67.13	551.436	554.429	476.171	550.284
	464.13	1258.05	464.13	1287.43	464.13	1837.34			532.08	1539.86	1605.38	1176.26	1192.08	1589.56		532.08	1468.14	1506.22	1043.12	1070.58	1478.77		532.08	1836.66	1880.79	1656.42	1700.48	1836.74			67.08	1112.57	1108	831.753	1078.81	860.942		67.08	400.237	384.91	352.635	380.908	356.637		67.08	564.897	546.081	476.119	542.19
	464.08	1276.77	464.08	1357.98	464.08	1858.21			532.03	1558.44	1612.28	1175.68	1192.07	1595.9		532.03	1503.98	1513.13	1042.85	1071.31	1484.67		532.03	1951.8	1897.87	1655.99	1701.76	1852.1			67.03	1102.84	1085.8	830.922	1058.28	858.444		67.03	394.934	382.382	352.648	378.572	356.457		67.03	548.261	538.338	476.058	534.676
	464.03	1315.58	464.03	1342.78	464.03	1831.1			531.98	1606.05	1619.01	1175.07	1192.06	1602.02		531.98	1468.41	1519.71	1042.56	1072.08	1490.18		531.98	1940.77	1915.25	1655.28	1702.9	1867.62			66.98	1081.47	1065.5	830.117	1039.48	856.128		66.98	383.048	380.119	352.661	376.488	356.291		66.98	530.786	531.272	476.009	527.818
	463.98	1267.66	463.98	1362.02	463.98	1869.03			531.93	1640.18	1625.48	1174.39	1192.01	1607.86		531.93	1534.12	1525.99	1042.29	1072.95	1495.32		531.93	1958.77	1933.12	1654.59	1704.23	1883.48			66.93	1098.55	1047.01	829.373	1022.37	854.009		66.93	397.257	378.09	352.674	374.627	356.137		66.93	540.666	524.899	475.971	521.635
	463.93	1313.37	463.93	1336.36	463.93	1815.91			531.88	1689.28	1631.71	1173.65	1191.94	1613.42		531.88	1519.89	1531.89	1041.97	1073.86	1500.01		531.88	1952.33	1951.3	1653.85	1705.7	1899.46			66.88	1067.62	1030.09	828.576	1006.71	851.954		66.88	383.335	376.268	352.688	372.961	355.995		66.88	547.419	519.196	475.927	516.107
	463.88	1293.53	463.88	1281.98	463.88	1830			531.83	1681.93	1637.68	1172.83	1191.83	1618.67		531.83	1510.25	1537.48	1041.67	1074.88	1504.27		531.83	1975.2	1969.73	1653.13	1707.41	1915.45			66.83	1018.77	1014.75	827.868	992.528	850.091		66.83	385.214	374.627	352.701	371.466	355.862		66.83	493.054	514.143	475.878	511.215
	463.83	1304.73	463.83	1290.29	463.83	1832.01			531.78	1678.2	1643.45	1172.02	1191.79	1623.68		531.78	1596.17	1542.73	1041.38	1076.01	1508.09		531.78	2030.64	1988.13	1652.35	1709.33	1931.15			66.78	990.589	1000.9	827.303	979.746	848.46		66.78	384.918	373.147	352.714	370.122	355.739		66.78	516.724	509.742	475.866	506.963
	463.78	1320.28	463.78	1356.63	463.78	1831.12			531.73	1639.04	1649.02	1171.21	1191.8	1628.43		531.73	1518.97	1547.6	1041.03	1077.23	1511.4		531.73	2018.9	2006.3	1651.44	1711.43	1946.31			66.73	989.473	988.361	826.82	968.19	846.991		66.73	369.553	371.809	352.727	368.912	355.624		66.73	510.934	505.895	475.838	503.253
	463.73	1396.49	463.73	1318.44	463.73	1803.69			531.68	1679.7	1654.43	1170.47	1191.93	1632.96		531.68	1576.97	1552.19	1040.72	1078.65	1514.26		531.68	1981.98	2024.23	1650.55	1713.94	1960.84			66.68	971.945	976.919	826.338	957.663	845.594		66.68	386.789	370.596	352.74	367.819	355.517		66.68	518.93	502.567	475.814	500.053
	463.68	1347.94	463.68	1280.8	463.68	1793.55			531.63	1666.08	1659.54	1169.66	1192.07	1637.13		531.63	1577.48	1556.43	1040.38	1080.22	1516.59		531.63	2009.68	2041.85	1649.75	1717	1974.6			66.63	946.682	966.515	825.907	948.113	844.31		66.63	381.643	369.494	352.754	366.83	355.417		66.63	509.076	499.694	475.784	497.299
	463.63	1344.32	463.63	1293.04	463.63	1739.5			531.58	1689.35	1664.46	1168.87	1192.32	1641.01		531.58	1530.96	1560.4	1040.04	1082.03	1518.42		531.58	2027.43	2058.85	1648.88	1720.55	1987.19			66.58	960.395	957.073	825.55	939.467	843.156		66.58	387.567	368.49	352.767	365.933	355.324		66.58	498.323	497.233	475.761	494.949
	463.58	1348.48	463.58	1304.53	463.58	1695.62			531.53	1737.95	1669.11	1168.04	1192.62	1644.53		531.53	1612.73	1564.16	1039.73	1084.13	1519.76		531.53	2038.68	2075.1	1647.97	1724.7	1998.37			66.53	957.059	948.385	825.151	931.523	842.012		66.53	371.745	367.575	352.78	365.118	355.237		66.53	485.551	495.131	475.746	492.949
	463.53	1330.76	463.53	1262.4	463.53	1724.68			531.48	1720.15	1673.48	1167.14	1192.98	1647.64		531.48	1565.53	1567.68	1039.37	1086.53	1520.52		531.48	2099.86	2090.52	1647.03	1729.61	2007.94			66.48	903.488	940.42	824.76	924.256	840.924		66.48	366.836	366.738	352.793	364.375	355.156		66.48	467.037	493.338	475.739	491.252
	463.48	1314.49	463.48	1229.55	463.48	1689.96			531.43	1756.45	1677.66	1166.26	1193.5	1650.42		531.43	1580.39	1571.1	1039.04	1089.36	1520.78		531.43	2136.25	2104.94	1645.93	1735.32	2015.56			66.43	886.75	933.252	824.527	917.744	840.035		66.43	370.524	365.97	352.806	363.697	355.08		66.43	458.474	491.812	475.745	489.817
	463.43	1378.99	463.43	1205.58	463.43	1618.49			531.38	1733.95	1681.62	1165.32	1194.15	1652.79		531.38	1557.89	1574.46	1038.69	1092.66	1520.49		531.38	2100.34	2118.39	1644.75	1742.04	2021.1			66.38	916.349	926.709	824.343	911.818	839.234		66.38	367.575	365.266	352.82	363.076	355.009		66.38	471.12	490.506	475.757	488.596
	463.38	1302.95	463.38	1280.7	463.38	1655.88			531.33	1753.1	1685.45	1164.42	1195.05	1654.82		531.33	1594.95	1577.91	1038.36	1096.58	1519.69		531.33	2182.31	2131.11	1643.65	1750.18	2024.58			66.33	903.97	920.596	824.071	906.286	838.38		66.33	355.237	364.618	352.833	362.508	354.942		66.33	509.44	489.371	475.76	487.54
	463.33	1297.87	463.33	1273.63	463.33	1546.26			531.28	1715.33	1689.15	1163.48	1196.19	1656.44		531.28	1609.71	1581.52	1038.01	1101.2	1518.34		531.28	2146.33	2142.91	1642.35	1759.65	2025.61			66.28	866.157	914.985	823.834	901.223	837.596		66.28	380.113	364.021	352.846	361.986	354.88		66.28	464.436	488.358	475.737	486.601
	463.28	1341.39	463.28	1183.49	463.28	1537.29			531.23	1645.49	1692.87	1162.6	1197.74	1657.74		531.23	1557.39	1585.47	1037.65	1106.67	1516.44		531.23	2134.26	2154.29	1641.13	1771.03	2024.4			66.23	911.037	909.906	823.709	896.662	836.953		66.23	356.246	363.469	352.859	361.506	354.822		66.23	482.564	487.499	475.745	485.813
	463.23	1242.98	463.23	1208.48	463.23	1545.08			531.18	1694.64	1696.72	1161.84	1199.81	1658.75		531.18	1568.57	1589.95	1037.32	1113.21	1514.07		531.18	2130.6	2165.49	1639.94	1784.53	2020.91			66.18	883.853	905.074	823.45	892.319	836.205		66.18	351.295	362.959	352.873	361.064	354.767		66.18	478.197	486.729	475.74	485.109
	463.18	1252.6	463.18	1219.05	463.18	1536.66			531.13	1616.26	1700.61	1160.99	1202.32	1659.28		531.13	1599.32	1595.14	1036.98	1120.96	1511.17		531.13	2132.34	2176.87	1638.76	1800.47	2015.16			66.13	891.22	900.665	823.271	888.374	835.563		66.13	349.079	362.486	352.886	360.656	354.716		66.13	490.43	486.048	475.738	484.49
	463.13	1235.33	463.13	1210.81	463.13	1498.25			531.08	1658.22	1704.84	1160.27	1205.58	1659.53		531.08	1656.56	1601.27	1036.63	1130.14	1507.76		531.08	2158.13	2188.91	1637.57	1819.22	2007.26			66.08	874.681	896.547	823.07	884.693	834.924		66.08	349.575	362.048	352.899	360.279	354.668		66.08	480.792	485.429	475.728	483.93
	463.08	1239.74	463.08	1193.06	463.08	1516.55			531.03	1753.19	1709.38	1159.47	1209.56	1659.3		531.03	1682.44	1608.58	1036.24	1140.99	1503.82		531.03	2219.22	2202.04	1636.31	1841.05	1997.3			66.03	886.961	892.759	822.918	881.321	834.355		66.03	361.154	361.64	352.912	359.93	354.623		66.03	456.304	484.876	475.725	483.433
	463.03	1219.17	463.03	1129.17	463.03	1525.05			530.98	1772.04	1714.31	1158.53	1214.32	1658.51		530.98	1748.67	1617.39	1035.83	1153.82	1499.4		530.98	2231.51	2216.82	1634.9	1866.33	1985.39			65.98	883.093	889.191	822.728	878.149	833.771		65.98	354.293	361.261	352.925	359.606	354.58		65.98	474.58	484.391	475.738	483.001
	462.98	1229.02	462.98	1153.2	462.98	1457.55			530.93	1711.67	1719.92	1157.56	1220.19	1657.28		530.93	1654.71	1627.99	1035.38	1168.89	1494.48		530.93	2301.84	2234	1633.46	1895.59	1971.87			65.93	859.628	885.869	822.549	875.201	833.217		65.93	357.201	360.908	352.939	359.305	354.541		65.93	490.289	483.937	475.739	482.597
	462.93	1180.51	462.93	1097.9	462.93	1484.95			530.88	1681.54	1726.57	1156.67	1227.51	1655.74		530.88	1618.84	1640.84	1034.98	1186.64	1489.18		530.88	2293.12	2254.13	1631.85	1929.15	1956.83			65.88	892.072	882.829	822.44	872.518	832.751		65.88	357.373	360.578	352.952	359.026	354.504		65.88	484.039	483.51	475.729	482.216
	462.88	1134.98	462.88	1083.58	462.88	1444.15			530.83	1692.1	1734.48	1155.84	1236.49	1653.83		530.83	1626.44	1656.29	1034.61	1207.41	1483.5		530.83	2290.54	2278.12	1630.25	1967.7	1940.67			65.83	877.769	879.888	822.234	869.916	832.206		65.83	356.006	360.27	352.965	358.766	354.469		65.83	454.222	483.12	475.723	481.871
	462.83	1172.35	462.83	1093.43	462.83	1351.5			530.78	1745.09	1743.86	1154.99	1247.34	1651.51		530.78	1667.86	1674.71	1034.24	1231.54	1477.41		530.78	2350.8	2306.58	1628.66	2011.58	1923.66			65.78	857.984	877.168	822.069	867.519	831.718		65.78	361.293	359.981	352.978	358.524	354.436		65.78	448.655	482.779	475.738	481.573
	462.78	1100.73	462.78	1161.37	462.78	1385.1			530.73	1707.7	1754.98	1154.05	1260.34	1648.69		530.73	1692.99	1696.52	1033.84	1259.44	1470.91		530.73	2334.01	2340.07	1626.91	2061.13	1905.85			65.73	885.461	874.67	821.963	865.328	831.304		65.73	351.424	359.712	352.991	358.297	354.406		65.73	463.071	482.468	475.757	481.302
	462.73	1137.61	462.73	1074.43	462.73	1309.78			530.68	1731.24	1768.29	1153.17	1275.91	1645.55		530.68	1729.84	1722.08	1033.42	1291.45	1464.06		530.68	2396.83	2379.39	1625.2	2116.92	1887.67			65.68	871.562	872.24	821.775	863.192	830.823		65.68	357.286	359.458	353.005	358.086	354.377		65.68	478.151	482.17	475.765	481.043
	462.68	1069.07	462.68	1045.89	462.68	1315.3			530.63	1772.32	1784.08	1152.25	1294.34	1641.98		530.63	1730.08	1751.84	1032.98	1327.97	1456.85		530.63	2386.51	2424.91	1623.34	2179.14	1869.11			65.63	879.489	869.989	821.627	861.221	830.396		65.63	353.078	359.221	353.018	357.889	354.35		65.63	461.703	481.882	475.764	480.792
	462.63	1062.64	462.63	1031.01	462.63	1326.44			530.58	1804.69	1802.67	1151.27	1315.96	1637.97		530.58	1772.33	1786.18	1032.54	1369.39	1449.33		530.58	2526.09	2477.38	1621.5	2248.33	1850.54			65.58	869.181	867.842	821.456	859.341	829.957		65.58	349.403	358.998	353.031	357.704	354.325		65.58	446.476	481.625	475.773	480.569
	462.58	1016.04	462.58	1057.27	462.58	1279.85			530.53	1750.27	1824.47	1150.23	1341.15	1633.54		530.53	1854.3	1825.46	1032.07	1416.02	1441.51		530.53	2535.36	2536.69	1619.32	2324.2	1831.8			65.53	872.478	865.842	821.315	857.596	829.561		65.53	349.784	358.788	353.044	357.531	354.301		65.53	475.865	481.396	475.793	480.373
	462.53	1004.62	462.53	1051.02	462.53	1290.58			530.48	1822.15	1850.01	1149.27	1370.44	1628.84		530.48	1853.67	1870	1031.55	1468.18	1433.37		530.48	2598.51	2603.51	1617.1	2407.26	1813.35			65.48	873.571	863.941	821.163	855.939	829.165		65.48	350.358	358.59	353.058	357.368	354.279		65.48	486.805	481.162	475.793	480.171
	462.48	990.528	462.48	1130.39	462.48	1297.1			530.43	1827.97	1879.35	1148.2	1403.88	1623.67		530.43	2004.03	1919.99	1031.03	1526.02	1425		530.43	2643.18	2677.85	1614.73	2497.4	1795.18			65.43	875.27	862.136	821.008	854.368	828.776		65.43	335.855	358.404	353.071	357.216	354.259		65.43	474.896	480.934	475.786	479.974
	462.43	977.831	462.43	1075.8	462.43	1314.44			530.38	1896.37	1912.94	1147.12	1441.89	1618.17		530.38	1991.52	1975.54	1030.41	1589.63	1416.32		530.38	2744.65	2759.76	1612.25	2594.54	1777.47			65.38	872.382	860.418	820.848	852.874	828.392		65.38	344.541	358.228	353.084	357.072	354.24		65.38	494.593	480.728	475.786	479.797
	462.38	956.114	462.38	1043.03	462.38	1286.99			530.33	1883.05	1950.9	1145.93	1484.6	1612.23		530.33	2070.67	2036.82	1029.8	1659.16	1407.46		530.33	2795.4	2849.05	1609.52	2698.43	1760.15			65.33	834.739	858.795	820.695	851.465	828.025		65.33	345.353	358.062	353.097	356.938	354.222		65.33	478.695	480.521	475.773	479.617
	462.33	973.041	462.33	1028.33	462.33	1231.3			530.28	1995.53	1993.52	1144.76	1532.27	1606.01		530.28	2178.05	2103.71	1029.14	1734.47	1398.39		530.28	2922.88	2945.3	1606.65	2808.5	1743.45			65.28	861.761	857.362	820.654	850.238	827.778		65.28	333.874	357.906	353.11	356.811	354.205		65.28	472.746	480.336	475.771	479.458
	462.28	997.022	462.28	1006.94	462.28	1256.44			530.23	2040.93	2040.72	1143.41	1584.81	1599.31		530.23	2190.74	2176.11	1028.42	1815.43	1389.09		530.23	2998.2	3047.89	1603.48	2924.12	1727.24			65.23	836.668	855.925	820.532	848.996	827.46		65.23	336.398	357.758	353.124	356.692	354.19		65.23	476.519	480.166	475.774	479.313
	462.23	938.593	462.23	1009.27	462.23	1236.31			530.18	2129.14	2092.42	1141.98	1642.13	1592.27		530.18	2293.97	2253.55	1027.68	1901.56	1379.67		530.18	3161.2	3156.23	1600.11	3044.66	1711.68			65.18	822.878	854.63	820.484	847.89	827.223		65.18	350.396	357.618	353.137	356.579	354.175		65.18	477.236	480.002	475.773	479.174
	462.18	901.619	462.18	994.832	462.18	1190.49			530.13	2166.32	2148.43	1140.41	1704.02	1584.82		530.13	2371.41	2335.6	1026.88	1992.38	1370.09		530.13	3383.88	3269.21	1596.34	3168.97	1696.58			65.13	857.352	853.439	820.477	846.882	827.035		65.13	347.174	357.485	353.15	356.474	354.162		65.13	503.242	479.847	475.772	479.042
	462.13	938.138	462.13	941.337	462.13	1195.5			530.08	2245.34	2208.48	1138.78	1770.2	1577.06		530.08	2430.88	2421.62	1026.03	2087.26	1360.38		530.08	3396.42	3385.72	1592.03	3295.95	1681.79			65.08	855.043	852.208	820.368	845.824	826.751		65.08	338.368	357.36	353.163	356.374	354.15		65.08	503.698	479.683	475.753	478.899
	462.08	962.257	462.08	962.576	462.08	1233.56			530.03	2380.78	2272	1137.02	1840.08	1568.95		530.03	2568.14	2510.81	1025.14	2185.38	1350.58		530.03	3503.53	3504.68	1587.67	3424.5	1667.84			65.03	865.684	851.039	820.265	844.822	826.481		65.03	339.304	357.241	353.176	356.279	354.138		65.03	468.262	479.525	475.734	478.763
	462.03	907.12	462.03	970.618	462.03	1199.68			529.98	2386.29	2338.34	1135.05	1912.99	1560.39		529.98	2583.91	2602.28	1024.16	2285.81	1340.63		529.98	3659.03	3624.52	1583.04	3553.09	1654.47			64.98	834.331	849.89	820.131	843.835	826.186		64.98	335.618	357.128	353.19	356.19	354.128		64.98	483.216	479.399	475.739	478.658
	461.98	893.945	461.98	1023.63	461.98	1242.42			529.93	2451.62	2406.68	1133.06	1988.11	1551.63		529.93	2633.15	2694.73	1023.17	2387.24	1330.67		529.93	3606.5	3743.47	1578.03	3679.97	1641.53			64.93	832.984	848.883	820.089	842.983	825.989		64.93	334.151	357.022	353.203	356.106	354.118		64.93	495.672	479.27	475.734	478.548
	461.93	896.795	461.93	972.991	461.93	1250.57			529.88	2464.04	2476.03	1130.96	2064.42	1542.57		529.88	2764.17	2786.96	1022.16	2488.44	1320.67		529.88	3733.33	3860.23	1573.13	3803.87	1629.49			64.88	858.725	847.926	820.051	842.175	825.802		64.88	354.731	356.92	353.216	356.027	354.11		64.88	498.529	479.138	475.72	478.435
	461.88	860.052	461.88	933.466	461.88	1226.7			529.83	2553.14	2545.29	1128.84	2140.81	1533.33		529.83	2817.87	2877.48	1021.05	2587.93	1310.61		529.83	4032.18	3972.55	1567.92	3922.6	1617.87			64.83	857.128	846.936	819.936	841.328	825.544		64.83	342.842	356.824	353.229	355.952	354.101		64.83	504.32	479.01	475.705	478.326
	461.83	859.087	461.83	926.457	461.83	1234.56			529.78	2602.72	2613.04	1126.58	2215.84	1523.78		529.78	2872.11	2964.78	1019.91	2684.15	1300.54		529.78	4186.34	4077.69	1561.97	4033.43	1606.22			64.78	893.386	845.991	819.826	840.521	825.296		64.78	350.803	356.732	353.243	355.88	354.094		64.78	479.484	478.884	475.685	478.217
	461.78	870.703	461.78	951.741	461.78	1230.08			529.73	2630.45	2677.97	1124.23	2288.19	1514.01		529.73	2979.84	3047.26	1018.74	2775.53	1290.48		529.73	4070.69	4174.02	1555.63	4134.81	1594.84			64.73	855.525	844.976	819.608	839.64	824.945		64.73	348.077	356.645	353.256	355.813	354.088		64.73	478.738	478.779	475.682	478.129
	461.73	894.32	461.73	903.714	461.73	1162.82			529.68	2710.02	2738.38	1121.84	2356.14	1504.07		529.68	3110.41	3122.95	1017.5	2860.03	1280.42		529.68	4228.75	4260.06	1549.56	4225.31	1584.31			64.68	868.39	844.109	819.502	838.9	824.71		64.68	350.625	356.562	353.269	355.75	354.082		64.68	464.566	478.68	475.68	478.046
	461.68	868.458	461.68	934.627	461.68	1176.79			529.63	2806.06	2792.64	1119.31	2418.06	1493.9		529.63	3215.77	3190.14	1016.18	2935.96	1270.35		529.63	4329.98	4333.08	1543.09	4302.25	1573.92			64.63	869.46	843.236	819.357	838.152	824.441		64.63	340.924	356.484	353.282	355.689	354.077		64.63	482.29	478.596	475.688	477.977
	461.63	869.527	461.63	959.599	461.63	1178.19			529.58	2814.12	2839.07	1116.63	2472.23	1483.47		529.58	3252.55	3247.09	1014.78	3001.56	1260.31		529.58	4379.81	4391.36	1536.36	4363.96	1563.77			64.58	879.086	842.392	819.209	837.428	824.173		64.58	354.587	356.409	353.295	355.632	354.072		64.58	476.615	478.503	475.683	477.899
	461.58	862.71	461.58	959.287	461.58	1201.79			529.53	2894.76	2876.2	1113.93	2517.19	1472.95		529.53	3245.91	3292.2	1013.37	3055.22	1250.36		529.53	4465.94	4433.17	1529.5	4408.75	1553.92			64.53	821.182	841.549	819.032	836.7	823.881		64.53	354.565	356.337	353.309	355.578	354.068		64.53	462.491	478.418	475.683	477.829
	461.53	823.586	461.53	961.345	461.53	1248.13			529.48	2928.52	2902.49	1111.1	2551.37	1462.22		529.48	3266.94	3324.08	1011.95	3095.52	1240.51		529.48	4502.74	4457.16	1522.41	4435.33	1544.24			64.48	821.616	840.905	819.025	836.167	823.763		64.48	346.646	356.269	353.322	355.527	354.064		64.48	482.578	478.347	475.692	477.772
	461.48	820.342	461.48	944.383	461.48	1205.08			529.43	2967.69	2916.7	1108.21	2573.53	1451.39		529.43	3370.1	3341.44	1010.52	3121.18	1230.78		529.43	4569.4	4462.51	1515.21	4442.92	1534.8
	461.43	818	461.43	928.329	461.43	1168.86			529.38	2923.74	2918.01	1105.26	2582.82	1440.45		529.38	3344.25	3343.5	1009.03	3131.41	1221.12		529.38	4557.01	4448.7	1507.84	4431.05	1525.49
	461.38	851.4	461.38	877.869	461.38	1165.42			529.33	2861.48	2906.11	1102.37	2578.93	1429.55		529.33	3289.33	3329.99	1007.55	3125.92	1211.63		529.33	4439.66	4415.98	1500.48	4400	1516.45
	461.33	766.297	461.33	888.331	461.33	1188			529.28	2849.93	2881.09	1099.57	2561.92	1418.74		529.28	3295.14	3301.07	1006.11	3104.86	1202.33		529.28	4280.51	4365.24	1493.38	4350.71	1507.91
	461.28	847.74	461.28	923.052	461.28	1164.29			529.23	2829.96	2843.33	1096.79	2532.2	1407.92		529.23	3282.53	3257.24	1004.66	3068.72	1193.17		529.23	4250.3	4297.64	1486.65	4284.35	1499.94
	461.23	825.568	461.23	943.738	461.23	1119.9			529.18	2820.42	2793.9	1094.04	2490.78	1397.16		529.18	3231.02	3199.6	1003.22	3018.61	1184.21		529.18	4310.67	4214.32	1479.98	4202.1	1492.2
	461.18	811.793	461.18	963.539	461.18	1161.68			529.13	2651.35	2734.03	1091.29	2438.9	1386.42		529.13	3147.74	3129.5	1001.81	2955.86	1175.45		529.13	4214.1	4116.78	1473.14	4105.49	1484.44
	461.13	838.367	461.13	897.493	461.13	1211.67			529.08	2568.99	2665.5	1088.81	2378.32	1375.99		529.08	3039.99	3048.54	1000.45	2882.07	1166.92		529.08	4034.27	4007.22	1466.53	3996.73	1477.02
	461.08	810.556	461.08	924.813	461.08	1199.65			529.03	2587.98	2589.8	1086.46	2310.54	1365.72		529.03	2979.52	2958.47	999.156	2798.97	1158.65		529.03	3946.39	3888.12	1460.33	3878.32	1470.13
	461.03	807.224	461.03	910.087	461.03	1169.55			528.98	2537.4	2508.36	1084.07	2236.97	1355.46		528.98	2887.6	2860.93	997.902	2708.23	1150.6		528.98	3677.1	3761.21	1454.33	3752.01	1463.52
	460.98	787.259	460.98	898.482	460.98	1145.97			528.93	2386.23	2423.14	1081.76	2159.55	1345.35		528.93	2836.12	2757.98	996.706	2611.87	1142.81		528.93	3643.02	3628.94	1448.96	3620.28	1457.62
	460.93	818.447	460.93	884.949	460.93	1160.25			528.88	2389.39	2335.76	1079.69	2079.91	1335.55		528.88	2707.79	2651.21	995.541	2511.5	1135.25		528.88	3478.62	3492.71	1443.66	3484.52	1451.86
	460.88	833.629	460.88	982.965	460.88	1175.95			528.83	2282.52	2247.46	1077.61	1999.25	1325.81		528.83	2605.36	2542.31	994.457	2408.8	1127.96		528.83	3332.34	3354.5	1438.75	3346.72	1446.53
	460.83	798.353	460.83	876.49	460.83	1115.7			528.78	2175.76	2159.7	1075.69	1919.06	1316.33		528.78	2470.36	2432.79	993.437	2305.29	1120.94		528.78	3263.37	3216.3	1434.18	3208.89	1441.59
	460.78	836.892	460.78	910.402	460.78	1126.77			528.73	2057.18	2073.56	1073.94	1840.39	1307.11		528.73	2350.05	2323.93	992.502	2202.24	1114.19		528.73	3014.4	3079.29	1429.76	3072.22	1436.83
	460.73	817.112	460.73	891.871	460.73	1179.85			528.68	2037.28	1990.25	1072.38	1764.46	1298.18		528.68	2205.36	2217.21	991.643	2101.12	1107.73		528.68	2822.23	2945.3	1425.93	2938.53	1432.71
	460.68	811.51	460.68	929.447	460.68	1210.29			528.63	1921.29	1910.36	1070.85	1691.82	1289.38		528.63	2116.45	2113.59	990.874	2002.9	1101.56		528.63	2786.4	2815.39	1422.56	2808.89	1429.06
	460.63	815.695	460.63	926.468	460.63	1234.32			528.58	1912.79	1834.68	1069.49	1623.29	1280.89		528.58	2099.96	2013.94	990.162	1908.45	1095.64		528.58	2638.32	2690.06	1419.27	2683.82	1425.51
	460.58	844.315	460.58	931.707	460.58	1231.73			528.53	1769.26	1763.55	1068.15	1559.18	1272.52		528.53	1886.13	1918.95	989.459	1818.48	1089.93		528.53	2542.92	2570.74	1416.33	2564.73	1422.34
	460.53	852.486	460.53	922.843	460.53	1188.52			528.48	1718.45	1697.43	1067.04	1499.97	1264.5		528.48	1797.68	1829.23	988.891	1733.58	1084.55		528.48	2478.87	2457.81	1413.61	2452.01	1419.4
	460.48	774.271	460.48	980.703	460.48	1220.57			528.43	1675.06	1636.55	1066	1445.86	1256.69		528.43	1687.06	1745.34	988.379	1654.31	1079.41		528.43	2291.43	2351.7	1411.04	2346.11	1416.63
	460.43	794.798	460.43	936.932	460.43	1189.01			528.38	1579.65	1580.85	1065.04	1396.79	1249.09		528.38	1651.95	1667.45	987.937	1580.85	1074.54		528.38	2170.36	2253.05	1408.91	2247.65	1414.31
	460.38	804.316	460.38	954.534	460.38	1155			528.33	1572.11	1530.37	1064.22	1352.81	1241.78		528.33	1529.34	1595.65	987.516	1513.3	1069.87		528.33	2034.92	2161.78	1407.07	2156.56	1412.3
	460.33	808.633	460.33	960.032	460.33	1194.5			528.28	1457.82	1484.82	1063.41	1313.62	1234.61		528.28	1524.24	1530.02	987.173	1451.72	1065.47		528.28	2015.86	2078.2	1405.56	2073.14	1410.61
	460.28	800.023	460.28	952.833	460.28	1263.18			528.23	1422.78	1444.09	1062.78	1279.11	1227.77		528.23	1504.68	1470.31	986.833	1395.9	1061.24		528.23	2003.63	2001.85	1404.08	1996.95	1408.98
	460.23	813.547	460.23	985.734	460.23	1221.09			528.18	1332.26	1407.87	1062.21	1248.95	1221.13		528.18	1402.42	1416.49	986.505	1345.8	1057.2		528.18	1915.53	1932.53	1402.63	1927.78	1407.38
	460.18	844.708	460.18	968.628	460.18	1248.37			528.13	1340.72	1375.87	1061.78	1222.86	1214.78		528.13	1352.09	1368.3	986.242	1301.14	1053.4		528.13	1925.49	1870.17	1401.4	1865.57	1406
	460.13	809.787	460.13	955.865	460.13	1281.97			528.08	1299.03	1347.56	1061.34	1200.33	1208.58		528.08	1343.24	1325.37	986.01	1261.59	1049.79		528.08	1883.91	1814.14	1400.13	1809.68	1404.6
	460.08	853.677	460.08	927.19	460.08	1305.97			528.03	1318.62	1322.68	1060.96	1181.06	1202.58		528.03	1294.84	1287.33	985.784	1226.76	1046.36		528.03	1825.17	1764.32	1398.96	1759.98	1403.3
	460.03	826.156	460.03	963.778	460.03	1236.52			527.98	1239.39	1300.73	1060.55	1164.58	1196.71		527.98	1210.38	1253.79	985.589	1196.27	1043.1		527.98	1789.43	1720.25	1397.93	1716.04	1402.14
	459.98	825.713	459.98	993.978	459.98	1317.65			527.93	1270.59	1281.58	1060.27	1150.73	1191.12		527.93	1218.67	1224.44	985.446	1169.83	1040.06		527.93	1772.58	1681.43	1396.99	1677.34	1401.08
	459.93	776.516	459.93	954.85	459.93	1315.17			527.88	1252.86	1264.69	1059.93	1138.99	1185.63		527.88	1172.94	1198.79	985.299	1146.94	1037.15		527.88	1740.73	1647.37	1396.08	1643.4	1400.06
	459.88	842.826	459.88	965.341	459.88	1299.01			527.83	1249.82	1249.83	1059.63	1129.13	1180.32		527.83	1145.09	1176.48	985.18	1127.25	1034.42		527.83	1650.6	1617.62	1395.25	1613.76	1399.12
	459.83	862.959	459.83	997.46	459.83	1276.44			527.78	1255.54	1236.7	1059.32	1120.85	1175.17		527.78	1106.61	1157.14	985.079	1110.38	1031.84		527.78	1599.21	1591.94	1394.63	1588.19	1398.39
	459.78	886.767	459.78	1041.41	459.78	1303.12			527.73	1192.57	1225.02	1059.01	1113.87	1170.16		527.73	1153.15	1140.38	985.002	1095.98	1029.41		527.73	1608.03	1569.79	1394.14	1566.13	1397.8
	459.73	879.66	459.73	932.552	459.73	1358.64			527.68	1188.54	1214.71	1058.8	1108.11	1165.41		527.68	1163.24	1125.88	984.895	1083.69	1027.08		527.68	1660.86	1550.61	1393.62	1547.04	1397.18
	459.68	919.799	459.68	1022.83	459.68	1426.55			527.63	1225.64	1205.48	1058.59	1103.27	1160.81		527.63	1112.09	1113.33	984.782	1073.24	1024.87		527.63	1626.45	1533.91	1392.98	1530.45	1396.45
	459.63	899.472	459.63	1005.42	459.63	1403.56			527.58	1210.46	1197.09	1058.33	1099.12	1156.3		527.58	1151.93	1102.49	984.702	1064.39	1022.8		527.58	1594.9	1519.57	1392.41	1516.19	1395.79
	459.58	864.246	459.58	1042.48	459.58	1479.81			527.53	1187.72	1189.48	1058.09	1095.6	1151.96		527.53	1014.54	1093.07	984.596	1056.85	1020.82		527.53	1612.21	1507.29	1391.93	1504	1395.22
	459.53	921.434	459.53	1034.94	459.53	1488.32			527.48	1217.08	1182.55	1057.88	1092.62	1147.8		527.48	990.263	1084.96	984.577	1050.51	1019.03		527.48	1563.09	1496.65	1391.39	1493.44	1394.6
	459.48	947.707	459.48	1109.98	459.48	1548.29			527.43	1189.77	1176.12	1057.63	1090.01	1143.74		527.43	1005.42	1077.92	984.573	1045.13	1017.36		527.43	1490.55	1487.57	1390.98	1484.44	1394.11
	459.43	914.634	459.43	1138.19	459.43	1534.3			527.38	1186.25	1170.21	1057.42	1087.76	1139.87		527.38	985.244	1071.76	984.56	1040.54	1015.78		527.38	1603.66	1479.88	1390.74	1476.83	1393.79
	459.38	965.752	459.38	1210.79	459.38	1617.77			527.33	1209	1164.71	1057.21	1085.79	1136.13		527.33	1026.96	1066.35	984.56	1036.6	1014.3		527.33	1543.91	1472.95	1390.22	1469.97	1393.2
	459.33	997.154	459.33	1155.59	459.33	1678.91			527.28	1187	1159.52	1056.97	1083.99	1132.5		527.28	1030.21	1061.54	984.533	1033.19	1012.88		527.28	1507.24	1467.04	1389.85	1464.13	1392.76
	459.28	1005.87	459.28	1176.29	459.28	1729.08			527.23	1158.31	1154.67	1056.76	1082.4	1129.03		527.23	1055.7	1057.25	984.504	1030.21	1011.54		527.23	1496.57	1461.94	1389.57	1459.1	1392.41
	459.23	990.123	459.23	1255.74	459.23	1806.96			527.18	1150.64	1150.14	1056.6	1081.01	1125.74		527.18	1017.59	1053.4	984.459	1027.59	1010.27		527.18	1585.97	1457.47	1389.31	1454.7	1392.08
	459.18	1027.32	459.18	1206.42	459.18	1904.91			527.13	1194.73	1145.88	1056.45	1079.74	1122.59		527.13	1048.84	1049.95	984.438	1025.3	1009.09		527.13	1521.6	1453.3	1388.84	1450.6	1391.54
	459.13	1033.97	459.13	1245.92	459.13	2014.28			527.08	1154.68	1141.76	1056.23	1078.5	1119.49		527.08	1069.98	1046.8	984.397	1023.24	1007.96		527.08	1476.6	1449.7	1388.52	1447.06	1391.16
	459.08	1111.16	459.08	1360.4	459.08	2097.66			527.03	1180.7	1137.91	1056.08	1077.4	1116.58		527.03	977.249	1043.91	984.343	1021.37	1006.88		527.03	1538.8	1446.57	1388.3	1443.98	1390.89
	459.03	1134.94	459.03	1366.72	459.03	2207.18			526.98	1144.55	1134.2	1055.88	1076.34	1113.74		526.98	1050.73	1041.32	984.347	1019.73	1005.93		526.98	1553.51	1443.58	1387.94	1441.06	1390.47
	458.98	1211.87	458.98	1463.99	458.98	2318.74			526.93	1110.06	1130.73	1055.74	1075.39	1111.08		526.93	1058.49	1038.88	984.305	1018.2	1004.99		526.93	1461.37	1440.8	1387.54	1438.34	1390.01
	458.93	1209.71	458.93	1546.32	458.93	2368.63			526.88	1117.45	1127.47	1055.65	1074.55	1108.58		526.88	985.444	1036.62	984.258	1016.78	1004.1		526.88	1587.28	1438.46	1387.36	1436.04	1389.78
	458.88	1367.9	458.88	1524.59	458.88	2544.63			526.83	1140.3	1124.36	1055.55	1073.74	1106.17		526.83	980.58	1034.56	984.258	1015.51	1003.3		526.83	1526.02	1435.98	1386.88	1433.62	1389.24
	458.83	1382.02	458.83	1619.93	458.83	2630.99			526.78	1141.84	1121.36	1055.42	1072.94	1103.84		526.78	1014.92	1032.64	984.26	1014.34	1002.56		526.78	1443.53	1433.81	1386.54	1431.5	1388.86
	458.78	1437.55	458.78	1683.4	458.78	2709.43			526.73	1154.88	1118.49	1055.28	1072.17	1101.59		526.73	974.675	1030.82	984.24	1013.21	1001.85		526.73	1474.45	1431.97	1386.41	1429.7	1388.67
	458.73	1463.4	458.73	1741.53	458.73	2781.67			526.68	1102.89	1115.73	1055.12	1071.42	1099.43		526.68	975.064	1029.14	984.246	1012.19	1001.2		526.68	1438.8	1430.16	1386.19	1427.94	1388.41
	458.68	1538.66	458.68	1769.68	458.68	2959.6			526.63	1114.83	1113.18	1055.05	1070.78	1097.45		526.63	965.089	1027.56	984.252	1011.22	1000.59		526.63	1496.51	1428.54	1386.07	1426.37	1388.23
	458.63	1648.01	458.63	1915.58	458.63	2948.74			526.58	1161.45	1110.74	1054.95	1070.15	1095.53		526.58	1002.2	1026.08	984.264	1010.32	1000.02		526.58	1504.32	1426.86	1385.8	1424.74	1387.92
	458.58	1668.75	458.58	1932.68	458.58	3127.97			526.53	1151.5	1108.33	1054.78	1069.48	1093.63		526.53	963.773	1024.66	984.253	1009.44	999.47		526.53	1534.6	1425.24	1385.51	1423.16	1387.59
	458.53	1763.38	458.53	2020.49	458.53	3330.69			526.48	1085.64	1106.04	1054.63	1068.84	1091.83		526.48	993.301	1023.34	984.266	1008.63	998.974		526.48	1474.98	1423.62	1385.15	1421.59	1387.19
	458.48	1896.51	458.48	2141.12	458.48	3309.05			526.43	1092.89	1103.97	1054.58	1068.33	1090.21		526.43	922.829	1022.07	984.26	1007.84	998.49		526.43	1443.69	1422.21	1384.94	1420.22	1386.93
	458.43	1990.34	458.43	2109.71	458.43	3267.99			526.38	1116.12	1101.98	1054.52	1067.83	1088.66		526.38	917.091	1020.91	984.299	1007.13	998.08		526.38	1404.74	1420.93	1384.8	1418.98	1386.75
	458.38	2047.6	458.38	2220.16	458.38	3301.44			526.33	1077.98	1100.05	1054.42	1067.32	1087.15		526.33	886.361	1019.83	984.342	1006.47	997.699		526.33	1450.3	1419.8	1384.75	1417.88	1386.67
	458.33	2165.43	458.33	2171.54	458.33	3324.46			526.28	1095.93	1098.27	1054.38	1066.88	1085.77		526.28	960.53	1018.81	984.404	1005.85	997.364		526.28	1445.21	1418.61	1384.59	1416.73	1386.47
	458.28	2188.57	458.28	2174.56	458.28	3311.88			526.23	1093.48	1096.55	1054.32	1066.44	1084.43		526.23	981.724	1017.81	984.419	1005.22	997.003		526.23	1466.8	1417.47	1384.44	1415.63	1386.29
	458.23	2280.54	458.23	2284.41	458.23	3213.11			526.18	1123.75	1094.91	1054.26	1066.01	1083.15		526.18	1008.89	1016.84	984.421	1004.61	996.652		526.18	1431.6	1416.33	1384.24	1414.52	1386.05
	458.18	2400.83	458.18	2259.28	458.18	3247.54			526.13	1082.56	1093.31	1054.14	1065.55	1081.89		526.13	946.473	1015.9	984.405	1004	996.303		526.13	1421.23	1415.31	1384.13	1413.54	1385.9
	458.13	2561.54	458.13	2190.05	458.13	3163.32			526.08	1027.98	1091.84	1054.1	1065.18	1080.76		526.08	943.768	1015.04	984.429	1003.46	996.012		526.08	1384.04	1414.35	1384.04	1412.61	1385.78
	458.08	2452.77	458.08	2148.67	458.08	3086.83
	458.03	2556.57	458.03	2226.95	458.03	2991.02
	457.98	2516.22	457.98	2150.41	457.98	2824
	457.93	2408.51	457.93	2050.88	457.93	2742.44
	457.88	2477.39	457.88	1965.68	457.88	2624.04
	457.83	2484.42	457.83	1907.45	457.83	2436.57
	457.78	2446.15	457.78	1882.27	457.78	2358.14
	457.73	2421.63	457.73	1898.79	457.73	2290.33
	457.68	2299.9	457.68	1734.9	457.68	2179.79
	457.63	2147.9	457.63	1730.14	457.63	2018.22
	457.58	2081.37	457.58	1591.02	457.58	1834.72
	457.53	2044.18	457.53	1566.85	457.53	1773.31
	457.48	1881.53	457.48	1434.17	457.48	1677
	457.43	1912.88	457.43	1360.45	457.43	1563.05
	457.38	1811.09	457.38	1346.46	457.38	1540.84
	457.33	1664.25	457.33	1263.75	457.33	1447.47
	457.28	1538.16	457.28	1190.41	457.28	1401.61
	457.23	1485.22	457.23	1171.13	457.23	1409.32
	457.18	1401.99	457.18	1141.79	457.18	1265.27
	457.13	1340.47	457.13	1083.04	457.13	1180.92
	457.08	1256.39	457.08	1003.46	457.08	1199.26
	457.03	1184.46	457.03	998.804	457.03	1117.01
	456.98	1110.78	456.98	1026.62	456.98	1157.6
	456.93	1010.18	456.93	976.312	456.93	1125.43
	456.88	943.169	456.88	917.028	456.88	1095.48
	456.83	906.231	456.83	918.912	456.83	1061.08
	456.78	889.274	456.78	870.719	456.78	1055.7
	456.73	889.746	456.73	885.973	456.73	1011.52
	456.68	900.859	456.68	900.621	456.68	994.826
	456.63	804.825	456.63	886.321	456.63	985.585
	456.58	806.618	456.58	837.076	456.58	956.769
	456.53	804.941	456.53	848.721	456.53	957.25
	456.48	748.954	456.48	752.041	456.48	946.41
	456.43	781.812	456.43	791.77	456.43	966.915
	456.38	756.916	456.38	785.787	456.38	975.33
	456.33	728.135	456.33	804.045	456.33	962.259
	456.28	659.112	456.28	801.106	456.28	939.224
	456.23	664.761	456.23	801.867	456.23	960.803
	456.18	703.999	456.18	762.445	456.18	919.377
	456.13	673.192	456.13	741.946	456.13	931.225
	456.08	669.125	456.08	795.496	456.08	933.126
	456.03	615.99	456.03	804.614	456.03	961.612
	455.98	623.974	455.98	807.348	455.98	919.742
	455.93	578.239	455.93	790.861	455.93	888.874
	455.88	648.973	455.88	759.762	455.88	861.543
	455.83	597.862	455.83	785.221	455.83	886.304
	455.78	627.472	455.78	772.469	455.78	871.875
	455.73	626.693	455.73	769.268	455.73	888.455
	455.68	613.321	455.68	722.358	455.68	912.484
	455.63	605.187	455.63	783.791	455.63	893.176
	455.58	610.417	455.58	770.287	455.58	856.403
	455.53	581.002	455.53	729.542	455.53	816.706
	455.48	556.771	455.48	732.643	455.48	875.385
	455.43	599.791	455.43	752.062	455.43	892.344
	455.38	626.785	455.38	749.676	455.38	852.038
	455.33	553.179	455.33	783.077	455.33	863.643
	455.28	631.112	455.28	752.915	455.28	874.421
	455.23	626.623	455.23	793.147	455.23	900.077
	455.18	615.899	455.18	758.894	455.18	877.746
	455.13	606.228	455.13	728.383	455.13	880.667
	455.08	580.021	455.08	717.255	455.08	884.447
	455.03	591.778	455.03	740.046	455.03	882.297
	454.98	599.158	454.98	731.876	454.98	859.9
	454.93	604.326	454.93	755.272	454.93	885.633
	454.88	573.263	454.88	745.536	454.88	909.952
	454.83	589.648	454.83	739.313	454.83	906.412
	454.78	578.724	454.78	723.75	454.78	937.13
	454.73	600.092	454.73	776.03	454.73	921.676
	454.68	540.079	454.68	784.56	454.68	914.762
	454.63	544.596	454.63	763.111	454.63	893.396
	454.58	548.335	454.58	794.856	454.58	867.211
	454.53	567.62	454.53	701.307	454.53	835.421
	454.48	551.077	454.48	775.991	454.48	847.218
	454.43	562.265	454.43	729.024	454.43	867.349
	454.38	554.908	454.38	717.669	454.38	873.868
	454.33	575.291	454.33	711.421	454.33	884.867
	454.28	585.272	454.28	732.434	454.28	958.189
	454.23	554.833	454.23	757.323	454.23	878.796
	454.18	563.36	454.18	747.779	454.18	827.487
	454.13	538.989	454.13	765.682	454.13	878.752
	454.08	553.582	454.08	746.509	454.08	826.853
	454.03	587.424	454.03	753.32	454.03	809.504
	453.98	586.176	453.98	722.404	453.98	847.139
	453.93	559.676	453.93	703.593	453.93	869.702
	453.88	607.021	453.88	713.062	453.88	874.136
	453.83	586.636	453.83	727.108	453.83	905.236
	453.78	555.68	453.78	719.078	453.78	856.537
	453.73	580.811	453.73	735.452	453.73	832.997
	453.68	539.38	453.68	731.506	453.68	859.263
	453.63	543.894	453.63	771.55	453.63	908.442
	453.58	582.665	453.58	774.137	453.58	882.752
	453.53	581.71	453.53	781.031	453.53	874.842
	453.48	561.658	453.48	742.352	453.48	836.856
	453.43	566.988	453.43	722.067	453.43	860.233
	453.38	576.465	453.38	676.569	453.38	826.498
	453.33	536.494	453.33	742.639	453.33	883.043
	453.28	571.964	453.28	727.471	453.28	909.969
	453.23	562.64	453.23	754.616	453.23	888.443
	453.18	544.608	453.18	755.508	453.18	856.281
	453.13	574.654	453.13	760.687	453.13	826.971
	453.08	542.686	453.08	709.267	453.08	843.661
	453.03	555.398	453.03	724.176	453.03	884.859
	452.98	557.801	452.98	743.943	452.98	889.308
	452.93	556.974	452.93	713.521	452.93	895.822
	452.88	561.111	452.88	733.891	452.88	867.065
	452.83	524.115	452.83	749.913	452.83	864.109
	452.78	535.571	452.78	738.613	452.78	874.929
	452.73	567.319	452.73	743.057	452.73	849.779
	452.68	511.524	452.68	718.874	452.68	805.154
	452.63	532.391	452.63	739.626	452.63	900.68
	452.58	541.781	452.58	752.698	452.58	877.119
	452.53	560.993	452.53	749.695	452.53	845.321
	452.48	499.581	452.48	717.038	452.48	836.335
	452.43	503.393	452.43	744.934	452.43	884.11
	452.38	524.838	452.38	733.874	452.38	835.012
	452.33	559.806	452.33	722.833	452.33	825.931
	452.28	569.768	452.28	729.911	452.28	896.542
	452.23	563.848	452.23	736.714	452.23	811.453
	452.18	545.841	452.18	726.534	452.18	841.455
	452.13	557.91	452.13	744.226	452.13	811.614
	452.08	580.273	452.08	726.007	452.08	844.942
	452.03	546.13	452.03	725.228	452.03	856.721
	451.98	542.265	451.98	709.858	451.98	827.77
	451.93	556.137	451.93	713.45	451.93	836.117
	451.88	555.462	451.88	730.065	451.88	841.902
	451.83	548.529	451.83	790.663	451.83	857.483
	451.78	519.669	451.78	750.799	451.78	813.895
	451.73	503.912	451.73	710.905	451.73	873.906
	451.68	550.983	451.68	684.53	451.68	885.434
	451.63	536.667	451.63	726.799	451.63	808.568
	451.58	534.873	451.58	697.401	451.58	817.064
	451.53	549.584	451.53	723.862	451.53	829.645
	451.48	536.208	451.48	707.726	451.48	809.815
	451.43	575.474	451.43	720.732	451.43	884.772
	451.38	536.294	451.38	728.726	451.38	791.209
	451.33	522.109	451.33	706.568	451.33	804.629
	451.28	517.347	451.28	702.76	451.28	822.041
	451.23	552.105	451.23	684.605	451.23	832.74
	451.18	525.5	451.18	680.892	451.18	790.359
	451.13	547.443	451.13	703.511	451.13	843.047
	451.08	518.631	451.08	729.643	451.08	838.609
	451.03	519.529	451.03	699.217	451.03	831.081
	450.98	535.117	450.98	694.734	450.98	825.011
	450.93	542.301	450.93	677.01	450.93	811.258
	450.88	542.869	450.88	668.087	450.88	839.263
	450.83	545.438	450.83	728.033	450.83	796.209
	450.78	512.619	450.78	723.775	450.78	847.561
	450.73	529.045	450.73	753.801	450.73	827.566
	450.68	527.55	450.68	717.615	450.68	856.224
	450.63	509.324	450.63	654.375	450.63	806.611
	450.58	526.539	450.58	657.945	450.58	823.232
	450.53	557.547	450.53	655.437	450.53	853.701
	450.48	501.441	450.48	719.478	450.48	806.144
	450.43	485.918	450.43	691.046	450.43	777.181
	450.38	468.729	450.38	737.272	450.38	798.286
	450.33	511.186	450.33	753.234	450.33	817.921
	450.28	477.313	450.28	710.605	450.28	815.812
	450.23	476.822	450.23	701.854	450.23	813.014
	450.18	474.648	450.18	687.307	450.18	854.6
	450.13	490.272	450.13	705.264	450.13	813.848
	450.08	500.649	450.08	714.052	450.08	841.582
	450.03	494.92	450.03	687.765	450.03	849.792
	449.98	524.426	449.98	669.608	449.98	786.919
[truncated: 19 more columns]

## Sheet: Fig. 4
Figure 4a	Sample	1 h	2 h	3 h	4 h		Figure 4b	Sample	1 h	2 h	3 h	4 h		Figure 4c	Sample	0 h	1 h	2 h	3 h	4 h		Figure 4h	Cs			Pb			Br			Figure 4j	TiO2-450				TC2-450			TC2-520
	T	0.09869	0.22196	0.38767	0.49174			T	6.60102	10.0892	11.2693	13.3002			T	0.66399	0.38031	0.37391	0.38081	0.38878			X	Y		X	Y		X	Y			X	Y	Y-Fitting		Y	Y-Fitting		Y	Y-Fitting
	TC0.5	0.11351	0.38834	0.55473	0.69956			TC0.5	7.97244	12.6028	15.2069	17.5792			TC0.5	0.66399	0.33638	0.31727	0.33479	0.33646			0.02197	-3.19908		0.37212	-3.19908		1.05942	-3.19908			0	2.91608			2.21429			3
	TC1	0.23307	0.31829	0.42169	0.81441			TC1	11.4492	15.4815	17.9598	20.2572			TC1	0.66399	0.32892	0.32755	0.33897	0.35267			0.0254	-3.18739		0.42987	-3.18739		1.22404	-3.18739			0.19531	2.47552			1.28571			2
	TC2	0.42943	0.68878	0.93802	2.64262			TC2	13.4851	18.3425	22.3705	23.9241			TC2	0.66399	0.29348	0.26849	0.29942	0.31934			0.02928	-3.1757		0.49513	-3.1757		1.41015	-3.1757			0.39063	2.07226			0.78571			6
	TC3	0.28157	0.34995	0.87099	2.04613			TC3	11.3314	14.8085	17.5512	21.1361			TC3	0.66399	0.35809	0.34761	0.36677	0.37226			0.03366	-3.16401		0.56867	-3.16401		1.61987	-3.16401			0.58594	1.70629			0.71429			6
	TC4	0.28359	0.41765	0.66183	1.52643			TC4	9.84791	14.1642	16.897	19.1789			TC4	0.66399	0.38002	0.3733	0.38032	0.40238			0.0386	-3.15232		0.65125	-3.15232		1.85544	-3.15232			0.78125	1.37762			0.85714			5
	C	0	0.22566	0.23509	0.26507			C	6.2039	11.0285	12.8525	15.067			C	0.66399	0.42106	0.29959	0.30809	0.31762			0.04414	-3.14064		0.74369	-3.14064		2.1192	-3.14064			0.97656	1.08625			2.61905			3
																							0.05035	-3.12895		0.84683	-3.12895		2.41355	-3.12895			1.17188	0.44056			3.61905			2
	H2 Production yield (μmol g-1)							CO Production yield (μmol g-1)							O2 Production yield (μmol g-1)								0.05729	-3.11726		0.96154	-3.11726		2.74099	-3.11726			1.36719	0.65501			3.61905			0
																							0.06502	-3.10557		1.08871	-3.10557		3.10407	-3.10557			1.5625	0.84382			2.52381			5
																							0.0736	-3.09388		1.22923	-3.09388		3.50536	-3.09388			1.75781	1.0303			0.90476			5
																							0.08311	-3.08219		1.38405	-3.08219		3.94763	-3.08219			1.95313	1.17016			0.47619			6
																							0.0936	-3.07051		1.55398	-3.07051		4.43314	-3.07051			2.14844	1.30769			1.14286			3
																							0.10516	-3.05882		1.73995	-3.05882		4.96463	-3.05882			2.34375	1.79953			2.33333			3
																							0.11786	-3.04713		1.94276	-3.04713		5.54439	-3.04713			2.53906	1.82051			2.19048			4
Figure 4d																							0.13177	-3.03544		2.16328	-3.03544		6.1749	-3.03544			2.73438	1.47552			2.09524			7
																							0.14694	-3.02375		2.4022	-3.02375		6.85819	-3.02375			2.92969	1.49883			1.42857			6
																							0.16347	-3.01207		2.66022	-3.01207		7.59632	-3.01207			3.125	1.25408			1.52381			6
																							0.18141	-3.00038		2.93795	-3.00038		8.39102	-3.00038			3.32031	1.58974			1.7619			3
																							0.20082	-2.98869		3.23589	-2.98869		9.24378	-2.98869			3.51563	1.331			2.95238			4
																							0.22178	-2.977		3.55444	-2.977		10.1557	-2.977			3.71094	1.13054			2.2381			2
																							0.24433	-2.96531		3.89386	-2.96531		11.1277	-2.96531			3.90625	1.09324			2.61905			4
																							0.26852	-2.95362		4.25428	-2.95362		12.1601	-2.95362			4.10156	0.98368			2.61905			3
																							0.2944	-2.94194		4.63566	-2.94194		13.2529	-2.94194			4.29688	1.39161			2.33333			3
																							0.32199	-2.93025		5.03781	-2.93025		14.4055	-2.93025			4.49219	1.76457			2.52381			3
																							0.35132	-2.91856		5.46036	-2.91856		15.6169	-2.91856			4.6875	1.84615			2.95238			3
																							0.3824	-2.90687		5.90272	-2.90687		16.8854	-2.90687			4.88281	1.93706			1.57143			5
																							0.41523	-2.89518		6.36414	-2.89518		18.2091	-2.89518			5.07813	2.22611			1.47619			2
																							0.4498	-2.8835		6.84362	-2.8835		19.585	-2.8835			5.27344	2.22145			1.52381			6
																							0.48606	-2.87181		7.33999	-2.87181		21.0098	-2.87181			5.46875	2.08858			1.90476			7
																							0.52399	-2.86012		7.85182	-2.86012		22.4795	-2.86012			5.66406	2.07692			2.47619			3
																							0.56352	-2.84843		8.37749	-2.84843		23.9895	-2.84843			5.85938	2.18648			2.47619			1
																							0.60456	-2.83674		8.91516	-2.83674		25.5345	-2.83674			6.05469	2			1.57143			5
																							0.64703	-2.82505		9.46278	-2.82505		27.1088	-2.82505			6.25	1.77389			1.04762			3
																							0.6908	-2.81337		10.0181	-2.81337		28.7058	-2.81337			6.44531	1.42657			0.80952			1
																							0.73574	-2.80168		10.5786	-2.80168		30.3186	-2.80168			6.64063	-5.03263			0.7619			0
																							0.7817	-2.78999		11.1418	-2.78999		31.9398	-2.78999			6.83594	-19.1189			1.57143			3
																							0.82852	-2.7783		11.7049	-2.7783		33.5615	-2.7783			7.03125	-48.2098			1			4
																							0.87615	-2.76661		12.2666	-2.76661		35.1802	-2.76661			7.22656	-106.695			4			3
																							0.92438	-2.75493		12.824	-2.75493		36.7873	-2.75493			7.42188	-196.59			4.19048			10
																							0.97286	-2.74324		13.3722	-2.74324		38.3689	-2.74324			7.61719	-119.31			27.2857			23
																							1.02136	-2.73155		13.908	-2.73155		39.9158	-2.73155			7.8125	383.224			11.1429			84
																							1.06963	-2.71986		14.428	-2.71986		41.4189	-2.71986			8.00781	1528.89			43.4762			145
																							1.11763	-2.70817		14.9326	-2.70817		42.8787	-2.70817			8.20313	3226.74			639.714			328
																							1.16509	-2.69649		15.4185	-2.69649		44.2863	-2.69649			8.39844	5220.41			2423.71			1217
																							1.21159	-2.6848		15.881	-2.6848		45.6277	-2.6848			8.59375	7042.67			5183.86			4078
																							1.25685	-2.67311		16.317	-2.67311		46.8943	-2.67311			8.78906	8313.24			7880.1			8097
																							1.30062	-2.66142		16.7217	-2.66142		48.0726	-2.66142			8.98438	8818.63			9430.14			10000
																							1.34265	-2.64973		17.0925	-2.64973		49.155	-2.64973			9.17969	8456.36	8763.35		9269.38	9063.32		9676
																							1.38272	-2.63804		17.4287	-2.63804		50.1394	-2.63804			9.375	7349.59	6695.94		7895.14	7567.94		8458
																							1.42062	-2.62636		17.728	-2.62636		51.0193	-2.62636			9.57031	5869	5206.04		6429.33	6367.61		7247
																							1.45618	-2.61467		17.9883	-2.61467		51.7892	-2.61467			9.76563	4422.64	4125.81		5299.1	5401		6521
																							1.48923	-2.60298		18.208	-2.60298		52.4442	-2.60298			9.96094	3333.47	3336.64		4517.48	4619.7		5780	5567.49
																							1.51954	-2.59129		18.3841	-2.59129		52.976	-2.59129			10.1562	2636.61	2754.63		3936.76	3985.49		5158	5116.45
																							1.54701	-2.5796		18.5173	-2.5796		53.3864	-2.5796			10.3516	2271.17	2320.46		3456.71	3468.2		4769	4709.27
																							1.57212	-2.56792		18.6121	-2.56792		53.6886	-2.56792			10.5469	2013.73	1992.11		3029.86	3043.98		4230	4341.45
																							1.59481	-2.55623		18.6684	-2.55623		53.8817	-2.55623			10.7422	1793.21	1739.85		2717.1	2694		4014	4008.95
																							1.61442	-2.54454		18.6809	-2.54454		53.9512	-2.54454			10.9375	1606.18	1542.57		2431.71	2403.36		3661	3708.16
																							1.63086	-2.53285		18.6482	-2.53285		53.8932	-2.53285			11.1328	1441.02	1385.31		2215.9	2160.28		3353	3435.84
																							1.64412	-2.52116		18.5711	-2.52116		53.7097	-2.52116			11.3281	1313.16	1257.4		2000.19	1955.42		3165	3189.1
																							1.65468	-2.50947		18.4542	-2.50947		53.4143	-2.50947			11.5234	1194.85	1151.27		1823.43	1781.38		2846	2965.33
																							1.66312	-2.49779		18.3023	-2.49779		53.0205	-2.49779			11.7188	1080.75	1061.49		1657.95	1632.31		2744	2762.22
																							1.66908	-2.4861		18.1137	-2.4861		52.5236	-2.4861			11.9141	979.907	984.161		1515.62	1503.54		2566	2577.66
																							1.67228	-2.47441		17.8904	-2.47441		51.9296	-2.47441			12.1094	905.047	916.483		1408.71	1391.37		2420	2409.81
																							1.67284	-2.46272		17.6346	-2.46272		51.2449	-2.46272			12.3047	841.683	856.421		1293.1	1292.84		2146	2256.97
																							1.67076	-2.45103		17.3453	-2.45103		50.4663	-2.45103			12.5	786.963	802.486		1180.86	1205.6		2128	2117.65
																							1.6662	-2.43935		17.0254	-2.43935		49.6016	-2.43935			12.6953	739.298	753.583		1099.38	1127.76		1979	1990.5
																							1.65953	-2.42766		16.6808	-2.42766		48.6686	-2.42766			12.8906	690.744	708.892		1046.05	1057.8		1928	1874.32
																							1.65133	-2.41597		16.3164	-2.41597		47.6804	-2.41597			13.0859	652.135	667.794		998.667	994.508		1753	1768.03
																							1.64158	-2.40428		15.9316	-2.40428		46.6355	-2.40428			13.2812	615.303	629.812		963.476	936.899		1673	1670.64
																							1.6301	-2.39259		15.5278	-2.39259		45.5378	-2.39259			13.4766	579.79	594.574		904.095	884.173		1622	1581.3
																							1.61708	-2.3809		15.108	-2.3809		44.3957	-2.3809			13.6719	541.287	561.784		843.143	835.679		1491	1499.22
																							1.60273	-2.36922		14.675	-2.36922		43.2181	-2.36922			13.8672	514.557	531.198		819.238	790.884		1415	1423.7
																							1.58721	-2.35753		14.2318	-2.35753		42.0129	-2.35753			14.0625	494.438	502.618		780.429	749.346		1330	1354.11
																							1.57073	-2.34584		13.7813	-2.34584		40.7884	-2.34584			14.2578	462.548	475.874		730.667	710.702		1309	1289.89
																							1.55346	-2.33415		13.3262	-2.33415		39.5523	-2.33415			14.4531	443.103	450.819		684.524	674.645		1289	1230.52
																							1.53556	-2.32246		12.8689	-2.32246		38.3122	-2.32246			14.6484	418.828	427.327		646.095	640.92		1137	1175.56
																							1.51721	-2.31078		12.4118	-2.31078		37.0749	-2.31078			14.8438	398.033	405.283		617.286	609.308		1188	1124.59
																							1.49855	-2.29909		11.9573	-2.29909		35.8471	-2.29909			15.0391	376.186	384.588		597.714	579.623		1074	1077.25
																							1.47971	-2.2874		11.5071	-2.2874		34.6347	-2.2874			15.2344	356.152	365.149		560.762	551.703		1091	1033.2
																							1.46084	-2.27571		11.0633	-2.27571		33.4435	-2.27571			15.4297	334.93	346.881		523.429	525.41		999	992.153
																							1.44206	-2.26402		10.6272	-2.26402		32.2784	-2.26402			15.625	314.874	329.71		493.667	500.619		997	953.831
																							1.42348	-2.25234		10.2003	-2.25234		31.1439	-2.25234			15.8203	305.776	313.563		465.333	477.224		988	917.997
																							1.40522	-2.24065		9.78377	-2.24065		30.0444	-2.24065			16.0156	294.576	298.374		441.667	455.126		924	884.434
																							1.38741	-2.22896		9.37858	-2.22896		28.9838	-2.22896			16.2109	276.89	284.084		413.429	434.24		868	852.946
																							1.37015	-2.21727		8.98553	-2.21727		27.9654	-2.21727			16.4062	263.664	270.635		396.476	414.487		848	823.357
																							1.35358	-2.20558		8.60528	-2.20558		26.9927	-2.20558			16.6016	251.991	257.975		371.238	395.795		894	795.508
																							1.33784	-2.19389		8.2383	-2.19389		26.0685	-2.19389			16.7969	239.9	246.053		356.81	378.1		790	769.255
																							1.32306	-2.18221		7.88498	-2.18221		25.1955	-2.18221			16.9922	224.942	234.824		338.429	361.342		750	744.468
																							1.30942	-2.17052		7.54559	-2.17052		24.3767	-2.17052			17.1875	216.322	224.246		323.333	345.465		737	721.031
																							1.29761	-2.15883		7.22327	-2.15883		23.6248	-2.15883			17.3828	206.671	214.276		309.619	330.419		674	698.837
																							1.28782	-2.14714		6.91812	-2.14714		22.9425	-2.14714			17.5781	201.331	204.879		300.905	316.156		734	677.791
																							1.27987	-2.13545		6.62858	-2.13545		22.328	-2.13545			17.7734	195.105	196.018		284.714	302.632		691	657.805
																							1.27395	-2.12377		6.3546	-2.12377		21.7831	-2.12377			17.9688	188.967	187.66		277.857	289.806		585	638.801
																							1.27101	-2.11208		6.09638	-2.11208		21.3103	-2.11208			18.1641	177.828	179.775		269.905	277.639		619	620.708
																							1.27131	-2.10039		5.85389	-2.10039		20.9127	-2.10039			18.3594	175.098	172.332		255.857	266.095		559	603.46
																							1.27434	-2.0887		5.62539	-2.0887		20.5885	-2.0887			18.5547	167.727	165.306		246.476	255.14		591	586.999
																							1.28038	-2.07701		5.41088	-2.07701		20.341	-2.07701			18.75	158.403	158.671		243.667	244.741		580	571.271
																							1.28974	-2.06532		5.21035	-2.06532		20.1734	-2.06532			18.9453	156.492	152.402		229.81	234.87		549	556.227
																							1.30274	-2.05364		5.02383	-2.05364		20.0894	-2.05364			19.1406	152.709	146.477		214.095	225.497		508	541.822
																							1.31971	-2.04195		4.85142	-2.04195		20.0929	-2.04195			19.3359	148.296	140.875		209.905	216.596		537	528.016
																							1.34096	-2.03026		4.69323	-2.03026		20.187	-2.03026			19.5312	142.364	135.577		203.095	208.141		492	514.771
																							1.36681	-2.01857		4.54939	-2.01857		20.3755	-2.01857			19.7266	132.669	130.564		199.905	200.109		485	502.054
																							1.39757	-2.00688		4.42008	-2.00688		20.6619	-2.00688			19.9219	131.357	125.819		195.19	192.477		466	489.833
																							1.43351	-1.9952		4.30548	-1.9952		21.0495	-1.9952			20.1172	129.333	121.326		181.714	185.224		477	478.079
																							1.47491	-1.98351		4.20577	-1.98351		21.5413	-1.98351			20.3125	132.245	117.069		164.857	178.33		489	466.767
																							1.52197	-1.97182		4.12111	-1.97182		22.1401	-1.97182			20.5078	125.27	113.034		167.905	171.776		459	455.871
																							1.57487	-1.96013		4.05164	-1.96013		22.8479	-1.96013			20.7031	120.184	109.207		170.381	165.543		421	445.37
																							1.63373	-1.94844		3.99746	-1.94844		23.6661	-1.94844			20.8984	116.688	105.577		162.81	159.616		427	435.243
																							1.69863	-1.93675		3.95861	-1.93675		24.5959	-1.93675			21.0938	109.846	102.132		152.952	153.978		418	425.47
																							1.76956	-1.92507		3.93505	-1.92507		25.6371	-1.92507			21.2891	105.66	98.8595		142.048	148.613		411	416.035
																							1.84645	-1.91338		3.92666	-1.91338		26.7891	-1.91338			21.4844	101.434	95.7506		140.476	143.507		398	406.92
																							1.92916	-1.90169		3.93324	-1.90169		28.0503	-1.90169			21.6797	94.4266	92.7951		145	138.647		394	398.111
																							2.01747	-1.89		3.95447	-1.89		29.4183	-1.89			21.875	96.7669	89.984		145.905	134.02		374	389.592
																							2.11107	-1.87831		3.98992	-1.87831		30.8894	-1.87831			22.0703	96.3869	87.3088		138.476	129.614		353	381.352
																							2.20959	-1.86663		4.03902	-1.86663		32.4591	-1.86663			22.2656	95.4056	84.7615		131.095	125.416		317	373.377
																							2.31255	-1.85494		4.10112	-1.85494		34.1221	-1.85494			22.4609	93.0536	82.3345		120.381	121.417		341	365.657
																							2.41943	-1.84325		4.17539	-1.84325		35.872	-1.84325			22.6562	89.049	80.0209		122	117.606		343	358.179
																							2.5296	-1.83156		4.26097	-1.83156		37.7014	-1.83156			22.8516	85.1469	77.8141		120.524	113.972		320	350.935
																							2.64237	-1.81987		4.3568	-1.81987		39.6019	-1.81987			23.0469	82.4219	75.7078		113.952	110.508		333	343.914
																							2.75702	-1.80818		4.46176	-1.80818		41.5651	-1.80818			23.2422	80.5804	73.6963		112.048	107.203		319	337.107
																							2.87274	-1.7965		4.5746	-1.7965		43.581	-1.7965			23.4375	79.972	71.7742		107.333	104.05		336	330.507
																							2.98868	-1.78481		4.69397	-1.78481		45.6397	-1.78481			23.6328	74.6853	69.9362		105.286	101.041		329	324.105
																							3.104	-1.77312		4.8186	-1.77312		47.7314	-1.77312			23.8281	73.7296	68.1777		109.286	98.1676		281	317.893
																							3.21778	-1.76143		4.94699	-1.76143		49.8448	-1.76143			24.0234	71.655	66.4941		108.143	95.4241		307	311.864
																							3.32913	-1.74974		5.07773	-1.74974		51.9697	-1.74974			24.2188	68.6946	64.8812		102.095	92.8032		296	306.013
																							3.43717	-1.73806		5.20932	-1.73806		54.0951	-1.73806			24.4141	67.9044	63.3351		96.0476	90.2986		306	300.331
																							3.54101	-1.72637		5.34031	-1.72637		56.2111	-1.72637			24.6094	65.4406	61.852		91.4286	87.9044		297	294.813
																							3.63984	-1.71468		5.46925	-1.71468		58.3077	-1.71468			24.8047	63.2121	60.4284		91.0476	85.6149		298	289.454
																							3.73285	-1.70299		5.59481	-1.70299		60.376	-1.70299			25	62.6177	59.0611		92.7143	83.4246		259	284.247
																							3.8193	-1.6913		5.71563	-1.6913		62.407	-1.6913			25.1953	61.3869	57.7469		89.3333	81.3286		276	279.188
																							3.89856	-1.67962		5.83053	-1.67962		64.3936	-1.67962			25.3906	64.0373	56.483		85.9048	79.3221		260	274.271
																							3.97081	-1.66793		5.9391	-1.66793		66.3413	-1.66793			25.5859	62.3473	55.2667		83.1429	77.4004		296	269.491
																							4.03635	-1.65624		6.04111	-1.65624		68.2567	-1.65624			25.7812	63.0816	54.0954		84.0476	75.5593		276	264.845
																							4.09394	-1.64455		6.13493	-1.64455		70.1227	-1.64455			25.9766	62.014	52.9668		80.0952	73.7947		257	260.327
																							4.1425	-1.63286		6.21909	-1.63286		71.9244	-1.63286			26.1719	59.8508	51.8785		82.2857	72.1027		262	255.933
																							4.18345	-1.62117		6.29453	-1.62117		73.6705	-1.62117			26.3672	57.7389	50.8285		79.8095	70.4796		249	251.66
																							4.21743	-1.60949		6.36238	-1.60949		75.3719	-1.60949			26.5625	57.2518	49.8147		77.0952	68.922		242	247.502
																							4.24305	-1.5978		6.42123	-1.5978		77.0228	-1.5978			26.7578	56.2564	48.8354		77.9048	67.4266		267	243.458
																							4.26054	-1.58611		6.47117	-1.58611		78.6298	-1.58611			26.9531	54.4126	47.8887		77.3809	65.9902		221	239.522
																							4.2703	-1.57442		6.51194	-1.57442		80.1956	-1.57442			27.1484	53.3986	46.973		69.1905	64.61		237	235.692
																							4.2717	-1.56273		6.54218	-1.56273		81.711	-1.56273			27.3438	53.1329	46.0868		68.3809	63.2831		251	231.964
																							4.26453	-1.55105		6.56186	-1.55105		83.1797	-1.55105			27.5391	51.0466	45.2285		66.9048	62.0069		233	228.335
																							4.24958	-1.53936		6.57115	-1.53936		84.606	-1.53936			27.7344	50.5268	44.3968		66.6667	60.7789		214	224.802
																							4.22734	-1.52767		6.57005	-1.52767		85.9887	-1.52767			27.9297	45.3077	43.5905		65.5238	59.5966		213	221.362
																							4.19793	-1.51598		6.55853	-1.51598		87.3271	-1.51598			28.125	43.2424	42.8082		65.3333	58.458		211	218.012
																							4.16198	-1.50429		6.53708	-1.50429		88.627	-1.50429			28.3203	40.7133	42.0489		69.1429	57.3607		220	214.749
																							4.12017	-1.4926		6.50639	-1.4926		89.8949	-1.4926			28.5156	40.7902	41.3115		75.0476	56.3029		200	211.571
																							4.07322	-1.48092		6.4671	-1.48092		91.1369	-1.48092			28.7109	40.4592	40.5949		74.4762	55.2825		201	208.475
																							4.02186	-1.46923		6.41987	-1.46923		92.3594	-1.46923			28.9062	40.9441	39.8983		69.3809	54.2978		210	205.458
																							3.96688	-1.45754		6.36543	-1.45754		93.569	-1.45754			29.1016	40.296	39.2206		60	53.3471		219	202.519
																							3.90942	-1.44585		6.30496	-1.44585		94.7772	-1.44585			29.2969	38.972	38.5611		52.0476	52.4287		221	199.654
																							3.85025	-1.43416		6.2392	-1.43416		95.9899	-1.43416			29.4922	40.1422	37.919		51.5714	51.5411		193	196.863
																							3.78971	-1.42248		6.16836	-1.42248		97.2063	-1.42248			29.6875	39.4569	37.2935		51.4762	50.6828		179	194.141
																							3.72847	-1.41079		6.09312	-1.41079		98.4305	-1.41079			29.8828	35.7786	36.6838		50.4286	49.8525		208	191.488
																							3.66722	-1.3991		6.0141	-1.3991		99.6668	-1.3991			30.0781	34.979	36.0894		50.5238	49.0488		187	188.901
																							3.6066	-1.38741		5.93191	-1.38741		100.919	-1.38741			30.2734	34.0862	35.5095		53.6191	48.2705		208	186.378
																							3.54725	-1.37572		5.84715	-1.37572		102.196	-1.37572			30.4688	34.3543	34.9436		54.5238	47.5163		180	183.918
																							3.48971	-1.36403		5.76033	-1.36403		103.499	-1.36403			30.6641	33.5618	34.3912		51.5714	46.7853		171	181.518
																							3.43468	-1.35235		5.67195	-1.35235		104.831	-1.35235			30.8594	35.0047	33.8516		48.5714	46.0763		196	179.178
																							3.38263	-1.34066		5.58309	-1.34066		106.199	-1.34066			31.0547	34.2214	33.3244		43.9048	45.3882		182	176.894
																							3.3337	-1.32897		5.49389	-1.32897		107.597	-1.32897			31.25	33.3054	32.8091		42.0476	44.7203		176	174.665
																							3.28821	-1.31728		5.40393	-1.31728		109.018	-1.31728			31.4453	34.3846	32.3053		45.8095	44.0715		183	172.491
																							3.24655	-1.30559		5.31351	-1.30559		110.47	-1.30559			31.6406	34.3636	31.8124		49.9048	43.441		179	170.368
																							3.20897	-1.29391		5.22281	-1.29391		111.951	-1.29391			31.8359	31.9301	31.3302		47.2381	42.828		187	168.296
																							3.17569	-1.28222		5.13248	-1.28222		113.467	-1.28222			32.0312	31.2564	30.8583		46.4286	42.2317		172	166.274
																							3.14708	-1.27053		5.04303	-1.27053		115.031	-1.27053			32.2266	29.9231	30.3961		43.4762	41.6514		193	164.299
																							3.12311	-1.25884		4.95399	-1.25884		116.628	-1.25884			32.4219	27.5175	29.9436		43.4762	41.0864		166	162.37
																							3.10421	-1.24715		4.86615	-1.24715		118.256	-1.24715			32.6172	24.4499	29.5002		44.6667	40.536		158	160.487
																							3.0904	-1.23547		4.77953	-1.23547		119.916	-1.23547			32.8125	25.7016	29.0657		44.1429	39.9996		164	158.647
																							3.08109	-1.22378		4.69319	-1.22378		121.593	-1.22378			33.0078	26.8345	28.6398		40	39.4766		168	156.85
																							3.07675	-1.21209		4.60852	-1.21209		123.313	-1.21209			33.2031	25.38	28.2223		36.5714	38.9664		178	155.094
																							3.07734	-1.2004		4.52562	-1.2004		125.075	-1.2004			33.3984	25.9394	27.8128		36.0952	38.4686		177	153.378
																							3.08226	-1.18871		4.44309	-1.18871		126.853	-1.18871			33.5938	25.8298	27.4111		40.9048	37.9826		168	151.701
																							3.09183	-1.17702		4.36181	-1.17702		128.66	-1.17702			33.7891	26.0023	27.0169		45.3333	37.5079		169	150.061
																							3.10594	-1.16534		4.28183	-1.16534		130.495	-1.16534			33.9844	26.3333	26.6301		44.1429	37.044		153	148.459
																							3.12437	-1.15365		4.2028	-1.15365		132.359	-1.15365			34.1797	24.7785	26.2504		43.6191	36.5906		145	146.892
																							3.14694	-1.14196		4.1248	-1.14196		134.25	-1.14196			34.375	21.4965	25.8777		36.7619	36.1472		130	145.36
																							3.17328	-1.13027		4.04767	-1.13027		136.157	-1.13027			34.5703	20.3753	25.5116		32.7143	35.7134		131	143.861
																							3.20338	-1.11858		3.97159	-1.11858		138.098	-1.11858			34.7656	21.9883	25.1521		33.4762	35.2889		130	142.396
																							3.23706	-1.1069		3.89679	-1.1069		140.077	-1.1069			34.9609	23.9534	24.7989		33.7143	34.8732		140	140.962
																							3.27404	-1.09521		3.82333	-1.09521		142.076	-1.09521			35.1562	24.0769	24.4519		30.0952	34.4662		124	139.558
																							3.31409	-1.08352		3.75127	-1.08352		144.084	-1.08352			35.3516	23.965	24.1109		31.7619	34.0673		149	138.185
																							3.35706	-1.07183		3.68074	-1.07183		146.1	-1.07183			35.5469	24.8974	23.7757		31.8095	33.6764		131	136.842
																							3.4027	-1.06014		3.61184	-1.06014		148.121	-1.06014			35.7422	25.627	23.4463		33.4762	33.2931		149	135.526
																							3.45102	-1.04845		3.54484	-1.04845		150.149	-1.04845			35.9375	24.3077	23.1224		35.7619	32.9173		138	134.238
																							3.50215	-1.03677		3.47985	-1.03677		152.192	-1.03677			36.1328	22.9464	22.8039		32.2381	32.5485		135	132.977
																							3.55563	-1.02508		3.41683	-1.02508		154.24	-1.02508			36.3281	20.0862	22.4908		27.0952	32.1865		142	131.742
																							3.61118	-1.01339		3.3558	-1.01339		156.286	-1.01339			36.5234	19.1585	22.1828		26.8095	31.8313		122	130.532
																							3.66854	-1.0017		3.2968	-1.0017		158.322	-1.0017			36.7188	19.3916	21.8798		30.6191	31.4823		160	129.347
																							3.72708	-0.99001		3.23977	-0.99001		160.328	-0.99001			36.9141	18.979	21.5818		34.0952	31.1396		119	128.185
																							3.78651	-0.97833		3.18469	-0.97833		162.295	-0.97833			37.1094	19.8462	21.2886		36.4286	30.8028		135	127.047
																							3.84675	-0.96664		3.13173	-0.96664		164.22	-0.96664			37.3047	19.2657	21		35.2381	30.4719		146	125.932
																							3.90751	-0.95495		3.08081	-0.95495		166.093	-0.95495			37.5	18.7506	20.7161		32	30.1465		134	124.838
																							3.96831	-0.94326		3.0316	-0.94326		167.896	-0.94326			37.6953	18.3217	20.4367		28.6667	29.8265		129	123.766
																							4.02888	-0.93157		2.984	-0.93157		169.626	-0.93157			37.8906	19.0606	20.1617		29.4286	29.5118		122	122.715
																							4.08926	-0.91988		2.93842	-0.91988		171.29	-0.91988			38.0859	18.7273	19.8911		28.7619	29.2021		141	121.684
																							4.14926	-0.9082		2.89469	-0.9082		172.883	-0.9082			38.2812	19.1958	19.6246		28.1429	28.8974		115	120.673
																							4.20835	-0.89651		2.85213	-0.89651		174.374	-0.89651			38.4766	19.3846	19.3623		29.8095	28.5975		130	119.681
																							4.26654	-0.88482		2.81096	-0.88482		175.75	-0.88482			38.6719	19.9091	19.104		26.5238	28.3023		137	118.707
																							4.32364	-0.87313		2.77102	-0.87313		177	-0.87313			38.8672	19.1049	18.8497		22.4286	28.0115		116	117.752
																							4.3795	-0.86144		2.73177	-0.86144		178.106	-0.86144			39.0625	19.0932	18.5994		25.5238	27.7251		109	116.814
																							4.43484	-0.84976		2.6933	-0.84976		179.075	-0.84976			39.2578	18.4266	18.3528		25.9524	27.443		119	115.893
																							4.48938	-0.83807		2.65581	-0.83807		179.905	-0.83807			39.4531	16.9044	18.11		25.8095	27.165		128	114.989
																							4.54236	-0.82638		2.61917	-0.82638		180.585	-0.82638			39.6484	17.5501	17.8708		28.3809	26.8911		105	114.101
																							4.59345	-0.81469		2.58289	-0.81469		181.093	-0.81469			39.8438	17.2191	17.6353		25.3333	26.6211		116	113.23
																							4.64249	-0.803		2.5469	-0.803		181.41	-0.803			40.0391	16.0606	17.4033		21.1905	26.3549		119	112.373
																							4.68965	-0.79132		2.51137	-0.79132		181.54	-0.79132			40.2344	16.1492	17.1747		24.5714	26.0924		106	111.531
																							4.73541	-0.77963		2.47602	-0.77963		181.485	-0.77963			40.4297	16.9184	16.9496		24.4762	25.8336		118	110.704
																							4.77956	-0.76794		2.4406	-0.76794		181.228	-0.76794			40.625	17.2075	16.7279		23.6667	25.5783		114	109.891
																							4.82211	-0.75625		2.40514	-0.75625		180.757	-0.75625			40.8203	16.5618	16.5094		25.0476	25.3265		99	109.092
																							4.86336	-0.74456		2.36969	-0.74456		180.079	-0.74456			41.0156	16.3263	16.2942		26.8571	25.078		109	108.307
																							4.9029	-0.73287		2.33474	-0.73287		179.199	-0.73287			41.2109	15.8788	16.0821		27.0476	24.8329		118	107.534
																							4.94054	-0.72119		2.3004	-0.72119		178.119	-0.72119			41.4062	15.2937	15.8732		29.4286	24.5909		128	106.775
																							4.97636	-0.7095		2.26646	-0.7095		176.854	-0.7095			41.6016	15.979	15.6673		28.7143	24.3521		127	106.027
																							5.01044	-0.69781		2.23304	-0.69781		175.406	-0.69781			41.7969	15.5152	15.4645		26.5238	24.1164		120	105.292
																							5.04277	-0.68612		2.20034	-0.68612		173.768	-0.68612			41.9922	13.7506	15.2646		23.3333	23.8837		84	104.569
																							5.07343	-0.67443		2.16856	-0.67443		171.938	-0.67443			42.1875	13.3916	15.0677		23.7143	23.654		100	103.857
																							5.10235	-0.66275		2.13773	-0.66275		169.909	-0.66275			42.3828	13.5221	14.8736		19.9048	23.4271		105	103.156
																							5.1297	-0.65106		2.10818	-0.65106		167.703	-0.65106			42.5781	12.718	14.6823		20.1905	23.2031		113	102.466
																							5.15573	-0.63937		2.08042	-0.63937		165.333	-0.63937			42.7734	12.9697	14.4938		25.0952	22.9818		113	101.787
																							5.18095	-0.62768		2.05465	-0.62768		162.808	-0.62768			42.9688	13.711	14.3081		27.5238	22.7632		123	101.118
																							5.2053	-0.61599		2.03072	-0.61599		160.132	-0.61599			43.1641	13.4312	14.125		29.5714	22.5473		113	100.459
																							5.2283	-0.6043		2.00879	-0.6043		157.31	-0.6043			43.3594	12.6317	13.9446		30.3333	22.334		90	99.8097
																							5.24999	-0.59262		1.98904	-0.59262		154.352	-0.59262			43.5547	12.5967	13.7667		23.5238	22.1233		117	99.1702
																							5.27048	-0.58093		1.97167	-0.58093		151.268	-0.58093			43.75	12.8089	13.5915		20.5714	21.915		105	98.5401
																							5.28994	-0.56924		1.95685	-0.56924		148.085	-0.56924			43.9453	11.338	13.4187		19.8571	21.7093		104	97.9191
																							5.30831	-0.55755		1.94471	-0.55755		144.808	-0.55755			44.1406	11.69	13.2485		22.1905	21.5059		105	97.307
																							5.32547	-0.54586		1.93536	-0.54586		141.434	-0.54586			44.3359	11.4242	13.0807		24.6667	21.305		103	96.7035
																							5.34243	-0.53418		1.92897	-0.53418		137.995	-0.53418			44.5312	11.324	12.9153		25.0476	21.1063		87	96.1085
																							5.35915	-0.52249		1.92563	-0.52249		134.504	-0.52249			44.7266	12.4965	12.7522		22.0952	20.91		87	95.5217
																							5.3746	-0.5108		1.92532	-0.5108		130.958	-0.5108			44.9219	12.3357	12.5915		18.1429	20.7159		102	94.943
																							5.39047	-0.49911		1.92832	-0.49911		127.381	-0.49911			45.1172	13.0233	12.4331		14.1905	20.524		101	94.3721
																							5.40667	-0.48742		1.93462	-0.48742		123.777	-0.48742			45.3125	11.1189	12.2769		15.8095	20.3344		114	93.8089
																							5.4213	-0.47573		1.94387	-0.47573		120.145	-0.47573			45.5078	10.2774	12.123		17	20.1468		80	93.2532
																							5.43424	-0.46405		1.956	-0.46405		116.502	-0.46405			45.7031	11.2005	11.9713		16.6191	19.9614		92	92.7047
																							5.44538	-0.45236		1.97092	-0.45236		112.865	-0.45236			45.8984	10.8065	11.8217		17.1429	19.778		97	92.1634
																							5.45454	-0.44067		1.98847	-0.44067		109.236	-0.44067			46.0938	11.4103	11.6743		13.9048	19.5967		89	91.629
																							5.46277	-0.42898		2.00879	-0.42898		105.628	-0.42898			46.2891	11.9207	11.5289		13.5238	19.4175		87	91.1014
																							5.4699	-0.41729		2.03168	-0.41729		102.052	-0.41729			46.4844	11.0793	11.3856		16.1905	19.2401		75	90.5804
																							5.47448	-0.40561		2.05657	-0.40561		98.5017	-0.40561			46.6797	12.0023	11.2444		19	19.0648		86	90.0659
																							5.47628	-0.39392		2.08323	-0.39392		94.9917	-0.39392			46.875	11.6527	11.1051		20.0952	18.8914		87	89.5577
																							5.47508	-0.38223		2.11135	-0.38223		91.5285	-0.38223			47.0703	11.8951	10.9678		20.8571	18.7199		97	89.0557
																							5.47066	-0.37054		2.14061	-0.37054		88.1117	-0.37054			47.2656	10.662	10.8325		17.4286	18.5502		96	88.5597
																							5.46402	-0.35885		2.17114	-0.35885		84.7649	-0.35885			47.4609	9.88811	10.6991		17.2381	18.3824		77	88.0697
																							5.45489	-0.34716		2.20261	-0.34716		81.4931	-0.34716			47.6562	9.69697	10.5676		16	18.2164		95	87.5854
																							5.44181	-0.33548		2.23417	-0.33548		78.2825	-0.33548			47.8516	9.56643	10.4379		16.2381	18.0522		93	87.1067
																							5.4245	-0.32379		2.26542	-0.32379		75.1362	-0.32379			48.0469	9.89277	10.3101		17.5714	17.8898		98	86.6335
																							5.40274	-0.3121		2.29599	-0.3121		72.0577	-0.3121			48.2422	10.4196	10.184		16.2857	17.7291		88	86.1658
																							5.37627	-0.30041		2.32549	-0.30041		69.0497	-0.30041			48.4375	9.94172	10.0598		13.9524	17.5702		87	85.7032
																							5.34484	-0.28872		2.35348	-0.28872		66.114	-0.28872			48.6328	11.6434	9.93731		13.3333	17.4129		99	85.2459
																							5.30827	-0.27704		2.37965	-0.27704		63.2533	-0.27704			48.8281	11.3566	9.81655		12.9048	17.2573		95	84.7935
																							5.26635	-0.26535		2.40358	-0.26535		60.4684	-0.26535			49.0234	11.0396	9.69749		16.5714	17.1034		84	84.3461
																							5.21889	-0.25366		2.42489	-0.25366		57.7602	-0.25366			49.2188	11.0932	9.58011		20.7619	16.9511		77	83.9036
																							5.16576	-0.24197		2.44327	-0.24197		55.13	-0.24197			49.4141	10.1072	9.46439		18.7143	16.8004		82	83.4657
																							5.10886	-0.23028		2.45923	-0.23028		52.5881	-0.23028			49.6094	9.32401	9.3503		16.7619	16.6513		86	83.0325
																							5.04809	-0.2186		2.47246	-0.2186		50.1349	-0.2186			49.8047	9.44056	9.23782		14.6667	16.5037		88	82.6038
																							4.98133	-0.20691		2.48181	-0.20691		47.7593	-0.20691			50	9.47319	9.12692		14.5238	16.3578		87	82.1795
																							4.90854	-0.19522		2.48704	-0.19522		45.4602	-0.19522			50.1953	9.51515	9.01758		17.0476	16.2133		88	81.7595
																							4.82971	-0.18353		2.4879	-0.18353		43.2373	-0.18353			50.3906	9.37995	8.90978		18.0476	16.0704		73	81.3438
																							4.74598	-0.17184		2.48477	-0.17184		41.0946	-0.17184			50.5859	9.53846	8.8035		15.2857	15.929		95	80.9322
																							4.65742	-0.16015		2.4775	-0.16015		39.0308	-0.16015			50.7812	8.96037	8.69872		14.381	15.789		91	80.5247
																							4.56407	-0.14847		2.46605	-0.14847		37.0444	-0.14847			50.9766	8.6317	8.59541		13.4286	15.6505		68	80.1212
																							4.46609	-0.13678		2.45034	-0.13678		35.134	-0.13678			51.1719	8.86946	8.49355		11.5238	15.5134		92	79.7216
																							4.36368	-0.12509		2.43042	-0.12509		33.2978	-0.12509			51.3672	8.74359	8.39313		11.7619	15.3778		91	79.3259
																							4.25706	-0.1134		2.40628	-0.1134		31.5343	-0.1134			51.5625	8.95338	8.29412		12.8095	15.2436		60	78.9339
																							4.14549	-0.10171		2.37722	-0.10171		29.8368	-0.10171			51.7578	8.5641	8.1965		13.2381	15.1107		82	78.5456
																							4.02927	-0.09003		2.34332	-0.09003		28.2033	-0.09003			51.9531	8.54545	8.10025		14.1905	14.9793		77	78.1608
																							3.90878	-0.07834		2.30471	-0.07834		26.6326	-0.07834			52.1484	9.07459	8.00535		15.8571	14.8492		72	77.7797
																							3.7844	-0.06665		2.26153	-0.06665		25.1228	-0.06665			52.3438	9.0979	7.91179		14.8095	14.7204		61	77.402
																							3.65657	-0.05496		2.21398	-0.05496		23.6724	-0.05496			52.5391	8.82751	7.81955		13.9048	14.593		61	77.0277
																							3.52575	-0.04327		2.1623	-0.04327		22.2797	-0.04327			52.7344	8.91608	7.7286		14.8095	14.4669		59	76.6568
																							3.39244	-0.03158		2.10677	-0.03158		20.9437	-0.03158			52.9297	8.42191	7.63892		14.5238	14.3421		70	76.2891
																							3.25715	-0.0199		2.04767	-0.0199		19.6628	-0.0199			53.125	8.99068	7.55051		15	14.2186		55	75.9247
																							3.1204	-0.00821		1.98533	-0.00821		18.4357	-0.00821			53.3203	8.55944	7.46334		15.5714	14.0963		76	75.5634
																							2.984	0.00348		1.92136	0.00348		17.2653	0.00348			53.5156	8.82751	7.37739		13.2381	13.9753		66	75.2052
																							2.84847	0.01517		1.85613	0.01517		16.1506	0.01517			53.7109	8.22611	7.29265		12	13.8555		75	74.8501
																							2.71306	0.02686		1.78871	0.02686		15.0866	0.02686			53.9062	8.67832	7.2091		12.2381	13.737		62	74.498
																							2.57828	0.03854		1.71946	0.03854		14.0715	0.03854			54.1016	9.51748	7.12672		11.4286	13.6197		66	74.1488
																							2.44462	0.05023		1.64878	0.05023		13.1047	0.05023			54.2969	9.24709	7.0455		10.619	13.5036		76	73.8025
																							2.31255	0.06192		1.57702	0.06192		12.1848	0.06192			54.4922	8.86014	6.96541		10.1429	13.3886		73	73.459
																							2.18251	0.07361		1.50455	0.07361		11.3106	0.07361			54.6875	8.67366	6.88646		10.0476	13.2749		85	73.1184
																							2.05494	0.0853		1.43174	0.0853		10.4814	0.0853			54.8828	7.79953	6.80861		13.7619	13.1623		72	72.7804
																							1.93024	0.09699		1.35893	0.09699		9.696	0.09699			55.0781	8.32168	6.73185		15.7619	13.0508		84	72.4452
																							1.80875	0.10867		1.28649	0.10867		8.95357	0.10867			55.2734	8.17249	6.65617		16.3809	12.9405		73	72.1126
																							1.69081	0.12036		1.21471	0.12036		8.25263	0.12036			55.4688	8.60373	6.58155		13.8571	12.8313		79	71.7827
																							1.5767	0.13205		1.14392	0.13205		7.59207	0.13205			55.6641	8.21212	6.50797		10.3333	12.7232		73	71.4553
																							1.46667	0.14374		1.0744	0.14374		6.97085	0.14374			55.8594	8.53147	6.43543		9.38095	12.6163		82	71.1304
																							1.36095	0.15543		1.00641	0.15543		6.38795	0.15543			56.0547	8.88811	6.36391		10.8571	12.5104		67	70.808
																							1.25968	0.16711		0.94019	0.16711		5.84184	0.16711			56.25	8.58741	6.29339		10.8095	12.4055		73	70.488
																							1.16302	0.1788		0.87595	0.1788		5.33138	0.1788			56.4453	7.90443	6.22386		13.8571	12.3018		62	70.1705
																							1.07105	0.19049		0.81387	0.19049		4.85518	0.19049			56.6406	7.10256	6.1553		14.3333	12.1991		71	69.8553
																							0.98385	0.20218		0.75413	0.20218		4.41213	0.20218			56.8359	6.88112	6.08771		12.9524	12.0975		68	69.5424
																							0.90141	0.21387		0.69685	0.21387		4.00048	0.21387			57.0312	6.84848	6.02106		12.381	11.9969		77	69.2319
																							0.82376	0.22555		0.64214	0.22555		3.61948	0.22555			57.2266	5.7972	5.95535		12.2381	11.8972		83	68.9236
																							0.75083	0.23724		0.59007	0.23724		3.2673	0.23724			57.4219	6.03497	5.89056		10.9524	11.7987		52	68.6175
																							0.68257	0.24893		0.5407	0.24893		2.94282	0.24893			57.6172	5.70396	5.82668		14.0476	11.7011		75	68.3136
																							0.61888	0.26062		0.49407	0.26062		2.64441	0.26062			57.8125	6.28671	5.76369		13.8571	11.6045		64	68.0119
																							0.55964	0.27231		0.45018	0.27231		2.3705	0.27231			58.0078	7.14685	5.70159		14	11.5089		76	67.7124
																							0.50473	0.284		0.40901	0.284		2.12	0.284			58.2031	7.87646	5.64035		13.381	11.4142		60	67.4149
																							0.45397	0.29568		0.37055	0.29568		1.89131	0.29568			58.3984	8.21678	5.57998		14.8095	11.3205		63	67.1195
																							0.40723	0.30737		0.33474	0.30737		1.68336	0.30737			58.5938	8.45455	5.52045		14.7619	11.2278		70	66.8261
																							0.3643	0.31906		0.30152	0.31906		1.49449	0.31906			58.7891	9.40793	5.46176		16.4762	11.136		72	66.5347
																							0.32501	0.33075		0.2708	0.33075		1.32359	0.33075			58.9844	8.75758	5.40389		13.9048	11.0451		67	66.2454
																							0.28917	0.34244		0.2425	0.34244		1.1692	0.34244			59.1797	7.63869	5.34683		11.2381	10.9552		73	65.9579
																							0.25656	0.35412		0.21652	0.35412		1.0301	0.35412			59.375	8.60373	5.29057		8.95238	10.8661		70	65.6725
																							0.227	0.36581		0.19275	0.36581		0.9054	0.36581			59.5703	7.71329	5.2351		9.2381	10.778		59	65.3889
																							0.20028	0.3775		0.17108	0.3775		0.79373	0.3775			59.7656	7.20513	5.18041		10.4762	10.6907		73	65.1072
																							0.1762	0.38919		0.15139	0.38919		0.69375	0.38919			59.9609	7.04662	5.12648		10.7143	10.6044		60	64.8274
																							0.15459	0.40088		0.13357	0.40088		0.60503	0.40088			60.1562	7.11189	5.07331		9.09524	10.5189		86	64.5494
																							0.13524	0.41257		0.11749	0.41257		0.52616	0.41257			60.3516	6.91841	5.02088		7.61905	10.4342		64	64.2732
																							0.11796	0.42425		0.10304	0.42425		0.45627	0.42425			60.5469	6.34965	4.96919		9.14286	10.3505		66	63.9988
																							0.10261	0.43594		0.09009	0.43594		0.39475	0.43594			60.7422	6.669	4.91822		12.5714	10.2675		59	63.7261
																							0.089	0.44763		0.07852	0.44763		0.34059	0.44763			60.9375	7.41725	4.86797		13.0952	10.1854		65	63.4552
																							0.07697	0.45932		0.06824	0.45932		0.29297	0.45932			61.1328	7.72494	4.81843		14.4762	10.1042		57	63.186
																							0.06637	0.47101		0.05911	0.47101		0.2513	0.47101			61.3281	8.61538	4.76957		14.4286	10.0237		68	62.9186
																							0.05707	0.48269		0.05105	0.48269		0.21505	0.48269			61.5234	8.47086	4.7214		12.7143	9.94409		56	62.6528
																							0.04891	0.49438		0.04395	0.49438		0.18334	0.49438			61.7188	7.65268	4.67391		12.9048	9.86526		60	62.3886
																							0.0418	0.50607		0.03773	0.50607		0.15602	0.50607			61.9141	6.1352	4.62708		13.2857	9.78723		65	62.1261
																							0.03563	0.51776		0.03228	0.51776		0.1324	0.51776			62.1094	5.79953	4.58091		8.2381	9.70998		70	61.8653
																							0.03027	0.52945		0.02753	0.52945		0.11194	0.52945			62.3047	4.32867	4.53539		8.28571	9.63352		65	61.606
																							0.02564	0.54114		0.02341	0.54114		0.09445	0.54114			62.5	3.17949	4.4905		10.381	9.55782		63	61.3483
																							0.02166	0.55282		0.01984	0.55282		0.07946	0.55282			62.6953	3.37529	4.44624		11	9.48289		57	61.0922
																							0.01822	0.56451		0.01676	0.56451		0.06641	0.56451			62.8906	3.77855	4.4026		13.4762	9.40872		74	60.8376
																							0.01529	0.5762		0.01412	0.5762		0.05556	0.5762			63.0859	3.90676	4.35958		13.7143	9.33529		46	60.5846
																							0.0128	0.58789		0.01185	0.58789		0.04635	0.58789			63.2812	4.90676	4.31715		9.47619	9.2626		61	60.3331
																							0.01068	0.59958		0.00992	0.59958		0.03855	0.59958			63.4766	5.5711	4.27533		7.66667	9.19065		56	60.083
																							0.00888	0.61126		0.00828	0.61126		0.03197	0.61126			63.6719	6.2028	4.23408		9	9.11942		61	59.8345
																							0.00737	0.62295		0.00688	0.62295		0.02643	0.62295			63.8672	6.15618	4.19342		10.1905	9.04891		43	59.5874
																							0.00609	0.63464		0.00571	0.63464		0.02179	0.63464			64.0625	7.39161	4.15332		11.619	8.97911		50	59.3418
																							0.00502	0.64633		0.00471	0.64633		0.0179	0.64633			64.2578	7.14918	4.11379		11.7619	8.91001		60	59.0977
																							0.00412	0.65802		0.00388	0.65802		0.01467	0.65802			64.4531	6.86014	4.07481		10.0476	8.84161		54	58.8549
																							0.00338	0.6697		0.00319	0.6697		0.01198	0.6697			64.6484	7.19114	4.03638		9.52381	8.7739		72	58.6136
																							0.00276	0.68139		0.00261	0.68139		0.00975	0.68139			64.8438	6.40793	3.99849		10.1905	8.70687		52	58.3737
																							0.00222	0.69308		0.00212	0.69308		0.00777	0.69308			65.0391	6.22378	3.96112		9.71429	8.64052		56	58.1351
																							0.0018	0.70477		0.00172	0.70477		0.0063	0.70477			65.2344	5.43124	3.92428		7.33333	8.57484		50	57.8979
																							0.00146	0.71646		0.00139	0.71646		0.00508	0.71646			65.4297	5.29837	3.88796		8.04762	8.50981		56	57.6621
																							0.00117	0.72815		0.00113	0.72815		0.00409	0.72815			65.625	5.42657	3.85214		7.90476	8.44545		55	57.4276
																							0.000943792	0.73983		0.000907544	0.73983		0.00328	0.73983			65.8203	5.29604	3.81683		8.66667	8.38173		44	57.1945
																							0.000741322	0.75152		0.000720869	0.75152		0.00256	0.75152			66.0156	4.87179	3.78201		9.04762	8.31865		64	56.9626
																							0.000592727	0.76321		0.000576978	0.76321		0.00204	0.76321			66.2109	3.88811	3.74768		8.61905	8.25621		54	56.7321
																							0.000458354	0.7749		0.000451454	0.7749		0.00155	0.7749			66.4062	3.73427	3.71384		7.42857	8.1944		47	56.5029
																							0.000364522	0.78659		0.000359233	0.78659		0.00123	0.78659			66.6016	4.08392	3.68046		9.7619	8.13321		50	56.2749
																							0.000274828	0.79827		0.000274945	0.79827		0.00090859	0.79827			66.7969	3.74126	3.64755		9.95238	8.07263		57	56.0482
																							0.000217499	0.80996		0.000217592	0.80996		0.000719059	0.80996			66.9922	3.41958	3.61511		9.66667	8.01267		59	55.8228
																							0.000171543	0.82165		0.000171616	0.82165		0.000567124	0.82165			67.1875	3.34499	3.58312		8.80952	7.95331		67	55.5986
																							0.000134835	0.83334		0.000134892	0.83334		0.000445768	0.83334			67.3828	4.44289	3.55157		7.80952	7.89455		63	55.3757
																							0.000105621	0.84503		0.000105666	0.84503		0.000349185	0.84503			67.5781	4.69697	3.52047		7.04762	7.83638		55	55.154
																							8.24542e-05	0.85672		8.24894e-05	0.85672		0.000272596	0.85672			67.7734	4.50816	3.48981		9.38095	7.77879		48	54.9335
																							0.000123793	1.8619		0.000118212	1.68657		0.00021208	0.8684			67.9688	4.87646	3.45957		9.2381	7.72179		59	54.7142
																							0.000153249	1.87359		0.000154033	1.69826		0.000164436	0.88009			68.1641	4.48718	3.42976		9.42857	7.66536		54	54.4961
																							0.000189068	1.88527		0.000200024	1.70995		0.000127061	0.89178			68.3594	5.21445	3.40037		8.71429	7.60949		50	54.2792
																							0.000232464	1.89696		0.000258862	1.72164		9.78458e-05	0.90347			68.5547	6.1352	3.37138		7.71429	7.55419		53	54.0635
																							0.000284846	1.90865		0.000333865	1.73333		0.000100123	1.87359			68.75	6.56876	3.34281		8.38095	7.49945		65	53.8489
																							0.00034784	1.92034		0.000429131	1.74502		0.000123524	1.88527			68.9453	6.07925	3.31463		10.619	7.44526		58	53.6355
																							0.000423319	1.93203		0.000549701	1.7567		0.000151876	1.89696			69.1406	6.87879	3.28685		10.5238	7.39161		54	53.4232
																							0.000513418	1.94371		0.000701745	1.76839		0.000186099	1.90865			69.3359	7.25641	3.25946		12.3333	7.33851		43	53.2121
																							0.000620572	1.9554		0.000892789	1.78008		0.000227255	1.92034			69.5312	6.57809	3.23245		11.5714	7.28593		56	53.0021
																							0.000747532	1.96709		0.00113	1.79177		0.000276568	1.93203			69.7266	5.54079	3.20582		10.2381	7.23389		54	52.7933
																							0.000897396	1.97878		0.00143	1.80346		0.000335433	1.94371			69.9219	5.1655	3.17956		9.33333	7.18237		53	52.5855
																							0.00107	1.99047		0.0018	1.81514		0.00040544	1.9554			70.1172	4.14918	3.15368		9.09524	7.13137		59	52.3789
																							0.00129	2.00216		0.00226	1.82683		0.000488387	1.96709			70.3125	3.90909	3.12815		6.66667	7.08089		43	52.1733
																							0.00154	2.01384		0.00283	1.83852		0.000586297	1.97878			70.5078	4.87646	3.10298		6.61905	7.03091		53	51.9689
																							0.00182	2.02553		0.00352	1.85021		0.000701438	1.99047			70.7031	4.70629	3.07817		6.19048	6.98143		55	51.7655
																							0.00216	2.03722		0.00438	1.8619		0.00084918	2.00216			70.8984	4.8042	3.0537		7.14286	6.93245		56	51.5632
																							0.00254	2.04891		0.00542	1.87359		0.00101	2.01384			71.0938	5.13753	3.02957		8.66667	6.88397		47	51.3619
																							0.00298	2.0606		0.00669	1.88527		0.0012	2.02553			71.2891	5.60839	3.00579		8.85714	6.83597		48	51.1617
																							0.00349	2.07228		0.00822	1.89696		0.00142	2.03722			71.4844	5.32634	2.98233		7.85714	6.78846		46	50.9626
																							0.00407	2.08397		0.01007	1.90865		0.00167	2.04891			71.6797	4.86014	2.95921		8	6.74142		51	50.7644
																							0.00473	2.09566		0.0123	1.92034		0.00196	2.0606			71.875	4.17016	2.93641		7.42857	6.69486		41	50.5674
																							0.00547	2.10735		0.01497	1.93203		0.0023	2.07228			72.0703	3.95338	2.91392		8.47619	6.64877		46	50.3713
																							0.00632	2.11904		0.01815	1.94371		0.00268	2.08397			72.2656	3.11655	2.89176		9.28571	6.60314		49	50.1763
																							0.00728	2.13072		0.02194	1.9554		0.00312	2.09566			72.4609	3.81119	2.8699		7.42857	6.55797		48	49.9823
																							0.00835	2.14241		0.02643	1.96709		0.00362	2.10735			72.6562	4.2028	2.84835		6.38095	6.51326		55	49.7893
																							0.00955	2.1541		0.03173	1.97878		0.00418	2.11904			72.8516	4.87646	2.8271		5.42857	6.46899		54	49.5973
																							0.0109	2.16579		0.03796	1.99047		0.00482	2.13072			73.0469	5.42424	2.80615		4.33333	6.42517		51	49.4062
																							0.01239	2.17748		0.0455	2.00216		0.00553	2.14241			73.2422	6.0979	2.7855		4.90476	6.38179		43	49.2162
																							0.01404	2.18917		0.05409	2.01384		0.00634	2.1541			73.4375	5.93473	2.76513		6.28571	6.33885		47	49.0271
																							0.01586	2.20085		0.06408	2.02553		0.00724	2.16579			73.6328	5.14685	2.74505		7.38095	6.29634		49	48.8391
																							0.01787	2.21254		0.07567	2.03722		0.00824	2.17748			73.8281	4.76457	2.72525		8.19048	6.25426		37	48.6519
																							0.02007	2.22423		0.08906	2.04891		0.00936	2.18917			74.0234	4.1352	2.70572		8.04762	6.2126		37	48.4658
																							0.02247	2.23592		0.10446	2.0606		0.0106	2.20085			74.2188	3.21911	2.68647		6.42857	6.17136		45	48.2805
																							0.02509	2.24761		0.12212	2.07228		0.01197	2.21254			74.4141	3.55478	2.66749		5.09524	6.13054		39	48.0963
																							0.02794	2.25929		0.14229	2.08397		0.01347	2.22423			74.6094	3.75524	2.64878		5.42857	6.09012		44	47.9129
																							0.03102	2.27098		0.16523	2.09566		0.01512	2.23592			74.8047	4.47552	2.63033		5.57143	6.05012		50	47.7305
																							0.03436	2.28267		0.19124	2.10735		0.01693	2.24761			75	4.92075	2.61213		5.90476	6.01051		53	47.5491
																							0.03794	2.29436		0.22061	2.11904		0.01891	2.25929			75.1953	4.81818	2.5942		6.38095	5.97131		42	47.3685
																							0.04178	2.30605		0.25364	2.13072		0.02106	2.27098			75.3906	4.79021	2.57651		5.33333	5.9325		52	47.1889
																							0.0459	2.31774		0.29067	2.14241		0.0234	2.28267			75.5859	4.49417	2.55907		3.71429	5.89407		38	47.0102
																							0.05029	2.32942		0.33201	2.1541		0.02594	2.29436			75.7812	4.81585	2.54188		3.28571	5.85604		44	46.8324
																							0.05497	2.34111		0.37798	2.16579		0.02869	2.30605			75.9766	4.51282	2.52492		3.2381	5.81839		44	46.6554
																							0.05994	2.3528		0.42892	2.17748		0.03166	2.31774			76.1719	4.26107	2.50821		5.04762	5.78112		44	46.4794
																							0.06521	2.36449		0.48514	2.18917		0.03485	2.32942			76.3672	4.53147	2.49172		6.90476	5.74422		52	46.3043
																							0.07078	2.37618		0.54708	2.20085		0.03828	2.34111			76.5625	4.15152	2.47547		7.7619	5.70769		49	46.13
																							0.07667	2.38786		0.61483	2.21254		0.04197	2.3528			76.7578	3.67599	2.45945		7.04762	5.67154		40	45.9566
																							0.08287	2.39955		0.68878	2.22423		0.04593	2.36449			76.9531	2.91608	2.44365		7.09524	5.63574		42	45.7841
																							0.0894	2.41124		0.76917	2.23592		0.05016	2.37618			77.1484	2.69231	2.42807		7.95238	5.60031		44	45.6125
																							0.09627	2.42293		0.85625	2.24761		0.0547	2.38786			77.3438	2.4662	2.41271		8.80952	5.56523		44	45.4417
																							0.10348	2.43462		0.95021	2.25929		0.05954	2.39955			77.5391	2.22378	2.39757		9.14286	5.5305		27	45.2718
																							0.11103	2.44631		1.05122	2.27098		0.06471	2.41124			77.7344	2.3683	2.38264		8.80952	5.49613		35	45.1027
																							0.11894	2.45799		1.15951	2.28267		0.07025	2.42293			77.9297	2.43823	2.36791		7.2381	5.4621		46	44.9345
																							0.12723	2.46968		1.27498	2.29436		0.07614	2.43462			78.125	2.51748	2.3534		8.09524	5.42841		50	44.7671
																							0.13589	2.48137		1.39785	2.30605		0.08242	2.44631			78.3203	2.79487	2.33908		9.52381	5.39507		41	44.6005
																							0.14499	2.49306		1.52792	2.31774		0.08912	2.45799			78.5156	2.90676	2.32497		8.66667	5.36205		53	44.4348
																							0.15447	2.50475		1.66523	2.32942		0.09625	2.46968			78.7109	2.97436	2.31106		7.90476	5.32937		52	44.2699
																							0.16442	2.51643		1.80965	2.34111		0.10385	2.48137			78.9062	3.31469	2.29734		5.85714	5.29702		43	44.1059
																							0.17479	2.52812		1.96103	2.3528		0.11199	2.49306			79.1016	3.5711	2.28381		3.71429	5.265		47	43.9426
																							0.18562	2.53981		2.11917	2.36449		0.12063	2.50475			79.2969	3.48718	2.27047		4.33333	5.23329		48	43.7802
																							0.19694	2.5515		2.28381	2.37618		0.12985	2.51643			79.4922	3.33566	2.25732		7.71429	5.20191		48	43.6185
																							0.20876	2.56319		2.45468	2.38786		0.13965	2.52812			79.6875	3.32867	2.24435		9.42857	5.17084		46	43.4577
																							0.22111	2.57488		2.63145	2.39955		0.15008	2.53981			79.8828	2.83683	2.23157		10.6667	5.14008		40	43.2977
																							0.23401	2.58656		2.81378	2.41124		0.16119	2.5515			80.0781	2.38928	2.21896		10.1905	5.10964		44	43.1384
																							0.24747	2.59825		3.0014	2.42293		0.17302	2.56319			80.2734	2.27972	2.20653		8.80952	5.0795		44	42.98
																							0.26172	2.60994		3.19375	2.43462		0.1856	2.57488			80.4688	2.84149	2.19428		8.38095	5.04966		40	42.8223
																							0.27676	2.62163		3.39055	2.44631		0.19897	2.58656			80.6641	3.33333	2.18219		8.90476	5.02012		48	42.6654
																							0.29243	2.63332		3.5914	2.45799		0.21318	2.59825			80.8594	3.56643	2.17028		7.80952	4.99088		41	42.5093
																							0.30874	2.645		3.79596	2.46968		0.22839	2.60994			81.0547	3.83683	2.15853		8.09524	4.96194		45	42.354
																							0.32571	2.65669		4.00388	2.48137		0.24464	2.62163			81.25	3.87179	2.14695		7.90476	4.93328		40	42.1994
																							0.34336	2.66838		4.21515	2.49306		0.26185	2.63332			81.4453	3.33566	2.13553		6.47619	4.90492		57	42.0456
																							0.3617	2.68007		4.429	2.50475		0.28006	2.645			81.6406	3.59207	2.12427		6.57143	4.87684		41	41.8925
																							0.38073	2.69176		4.64551	2.51643		0.2993	2.65669			81.8359	3.11655	2.11316		6.14286	4.84904		33	41.7402
																							0.40048	2.70344		4.86436	2.52812		0.31962	2.66838			82.0312	2.79254	2.10222		6.19048	4.82152		48	41.5887
																							0.42096	2.71513		5.08551	2.53981		0.34105	2.68007			82.2266	3.45921	2.09142		6.42857	4.79428		39	41.4379
																							0.44219	2.72682		5.3089	2.5515		0.36362	2.69176			82.4219	4.16783	2.08078		6.95238	4.76731		34	41.2878
																							0.46416	2.73851		5.53463	2.56319		0.38737	2.70344			82.6172	5.06294	2.07029		6.33333	4.74062		40	41.1385
																							0.48691	2.7502		5.76258	2.57488		0.41234	2.71513			82.8125	5.69231	2.05994		6.61905	4.71419		33	40.9899
																							0.51046	2.76189		5.99294	2.58656		0.43855	2.72682			83.0078	5.75991	2.04974		6.85714	4.68803		46	40.8421
																							0.53481	2.77357		6.22588	2.59825		0.46605	2.73851			83.2031	5.03497	2.03968		6.90476	4.66213		57	40.695
																							0.56001	2.78526		6.46816	2.60994		0.49486	2.7502			83.3984	5.10956	2.02976		5.28571	4.63649		37	40.5486
																							0.58608	2.79695		6.71996	2.62163		0.52501	2.76189			83.5938	4.97436	2.01998		6.2381	4.61112		43	40.4029
																							0.61305	2.80864		6.97488	2.63332		0.55654	2.77357			83.7891	4.59207	2.01034		5.80952	4.58599		33	40.2579
																							0.64097	2.82033		7.23308	2.645		0.58949	2.78526			83.9844	4.02564	2.00083		5.47619	4.56112		50	40.1137
																							0.66989	2.83201		7.49477	2.65669		0.62389	2.79695			84.1797	3.8345	1.99146		5.85714	4.5365		46	39.9701
																							0.69986	2.8437		7.76015	2.66838		0.65977	2.80864			84.375	3.58042	1.98222		5.14286	4.51213		37	39.8273
																							0.73095	2.85539		8.02943	2.68007		0.69718	2.82033			84.5703	3.91841	1.97311		4.95238	4.488		35	39.6851
																							0.76324	2.86708		8.30283	2.69176		0.73616	2.83201			84.7656	3.94872	1.96412		6.28571	4.46411		27	39.5437
																							0.7968	2.87877		8.58054	2.70344		0.77675	2.8437			84.9609	3.18881	1.95526		6.71429	4.44047		47	39.4029
																							0.83173	2.89046		8.86275	2.71513		0.819	2.85539			85.1562	2.37995	1.94653		7.38095	4.41706		48	39.2628
																							0.86813	2.90214		9.14965	2.72682		0.86295	2.86708			85.3516	2.87646	1.93792		7.80952	4.39389		42	39.1234
																							0.90609	2.91383		9.44138	2.73851		0.90865	2.87877			85.5469	2.79953	1.92942		7.7619	4.37095		43	38.9847
																							0.94648	2.92552		9.73807	2.7502		0.95617	2.89046			85.7422	3.38695	1.92105		7.09524	4.34824		30	38.8467
																							0.98941	2.93721		10.0398	2.76189		1.00553	2.90214			85.9375	3.75291	1.9128		5.2381	4.32577		44	38.7094
																							1.03422	2.9489		10.3467	2.77357		1.05681	2.91383			86.1328	3.60373	1.90466		5.09524	4.30351		39	38.5727
																							1.08104	2.96058		10.6588	2.78526		1.11076	2.92552			86.3281	3.47552	1.89663		6.52381	4.28148		45	38.4367
																							1.12996	2.97227		10.9762	2.79695		1.16742	2.93721			86.5234	3.83217	1.88872		6.61905	4.25968		25	38.3013
																							1.18107	2.98396		11.2988	2.80864		1.22611	2.9489			86.7188	3.21911	1.88091		7.71429	4.23809		34	38.1666
																							1.23448	2.99565		11.6267	2.82033		1.28686	2.96058			86.9141	2.8345	1.87322		7.33333	4.21672		40	38.0326
																							1.29027	3.00734		11.9599	2.83201		1.34967	2.97227			87.1094	1.75058	1.86563		5.95238	4.19556		38	37.8993
																							1.34851	3.01903		12.2984	2.8437		1.41457	2.98396			87.3047	2.05594	1.85816		5.28571	4.17462		48	37.7665
																							1.40925	3.03071		12.6423	2.85539		1.48153	2.99565			87.5	2.84149	1.85078		4.90476	4.15389		50	37.6345
																							1.47253	3.0424		12.9916	2.86708		1.55056	3.00734			87.6953	3.43357	1.84351		3.57143	4.13337		46	37.503
																							1.53837	3.05409		13.3463	2.87877		1.6216	3.01903			87.8906	4.18881	1.83634		3.57143	4.11305		32	37.3722
																							1.60674	3.06578		13.7065	2.89046		1.69462	3.03071			88.0859	4.23543	1.82927		3.52381	4.09294		40	37.2421
																							1.6776	3.07747		14.0723	2.90214		1.76955	3.0424			88.2812	4.4289	1.8223		4.33333	4.07303		36	37.1125
																							1.75087	3.08915		14.4438	2.91383		1.84628	3.05409			88.4766	5.06294	1.81543		4.04762	4.05332		36	36.9836
																							1.82643	3.10084		14.834	2.92552		1.92469	3.06578			88.6719	4.49184	1.80866		3.33333	4.0338		41	36.8554
																							1.90411	3.11253		15.2429	2.93721		2.00465	3.07747			88.8672	4.83916	1.80197		3.71429	4.01449		25	36.7277
																							1.98395	3.12422		15.6575	2.9489		2.08597	3.08915			89.0625	3.82984	1.79539		4.47619	3.99537		39	36.6007
																							2.0657	3.13591		16.0777	2.96058		2.16844	3.10084			89.2578	4.01865	1.78889		5.19048	3.97644		41	36.4743
																							2.14882	3.14759		16.5032	2.97227		2.25182	3.11253			89.4531	3.47786	1.78249		5.7619	3.9577		32	36.3485
																							2.23298	3.15928		16.9341	2.98396		2.3365	3.12422			89.6484	3.55245	1.77617		5.47619	3.93915		37	36.2234
																							2.31779	3.17097		17.37	2.99565		2.42214	3.13591			89.8438	3.52448	1.76995		5.38095	3.92079		36	36.0988
																							2.40281	3.18266		17.8108	3.00734		2.50775	3.14759			90.0391	3.04429	1.76381		5.19048	3.90261		42	35.9748
																							2.48757	3.19435		18.2561	3.01903		2.59293	3.15928			90.2344	3.27273	1.75776		4.14286	3.88462		40	35.8515
																							2.57243	3.20604		18.7055	3.03071		2.67727	3.17097			90.4297	3.2634	1.75179		5.95238	3.86681		29	35.7287
																							2.65681	3.21772		19.1587	3.0424		2.7603	3.18266			90.625	2.78788	1.74591		6.52381	3.84917		30	35.6066
																							2.73945	3.22941		19.615	3.05409		2.84156	3.19435			90.8203	3.27739	1.7401		6.28571	3.83171		38	35.485
																							2.81972	3.2411		20.0737	3.06578		2.92105	3.20604			91.0156	3.45921	1.73438		6.33333	3.81443		41	35.364
																							2.8968	3.25279		20.5339	3.07747		2.99824	3.21772			91.2109	3.75058	1.72874		5.57143	3.79732		43	35.2436
																							2.97004	3.26448		20.9947	3.08915		3.07277	3.22941			91.4062	3.85548	1.72318		4	3.78039		31	35.1238
																							3.0388	3.27616		21.4547	3.10084		3.14408	3.2411			91.6016	4.15851	1.7177		5.57143	3.76362		31	35.0046
																							3.10244	3.28785		21.9127	3.11253		3.21092	3.25279			91.7969	4.36364	1.71229		5.14286	3.74703		32	34.886
																							3.16033	3.29954		22.3729	3.12422		3.27273	3.26448			91.9922	4.37529	1.70696		4.04762	3.7306		37	34.7679
																							3.21187	3.31123		22.8334	3.13591		3.32897	3.27616			92.1875	4.5338	1.70171		4.42857	3.71433		41	34.6504
																							3.25651	3.32292		23.2863	3.14759		3.3791	3.28785			92.3828	3.93706	1.69652		4.90476	3.69823		41	34.5335
																							3.29373	3.33461		23.7293	3.15928		3.42262	3.29954			92.5781	3.32168	1.69141		4.52381	3.68229		30	34.4171
																							3.3233	3.34629		24.1598	3.17097		3.45906	3.31123			92.7734	3.2634	1.68638		5.33333	3.66652		31	34.3013
																							3.34482	3.35798		24.5752	3.18266		3.48801	3.32292			92.9688	2.86713	1.68141		5.61905	3.6509		35	34.1861
																							3.35771	3.36967		24.9726	3.19435		3.50908	3.33461			93.1641	2.4289	1.67651		5.57143	3.63544		37	34.0714
																							3.3617	3.38136		25.3557	3.20604		3.52267	3.34629			93.3594	2.72261	1.67168		5.85714	3.62013		41	33.9573
																							3.35661	3.39305		25.7213	3.21772		3.5285	3.35798			93.5547	2.62704	1.66692		5.38095	3.60498		29	33.8437
																							3.34234	3.40473		26.0656	3.22941		3.52567	3.36967			93.75	3.43124	1.66222		4	3.58998		41	33.7307
																							3.32074	3.41642		26.3851	3.2411		3.51403	3.38136			93.9453	3.4359	1.6576		3.42857	3.57513		39	33.6182
																							3.29188	3.42811		26.6708	3.25279		3.49352	3.39305			94.1406	4.04662	1.65303		3.66667	3.56043		27	33.5063
																							3.25666	3.4398		26.9191	3.26448		3.46416	3.40473			94.3359	3.95338	1.64853		3.61905	3.54588		37	33.3949
																							3.21529	3.45149		27.1271	3.27616		3.4285	3.41642			94.5312	3.87646	1.64409		3.80952	3.53147		39	33.2841
																							3.16531	3.46318		27.2914	3.28785		3.38671	3.42811			94.7266	3.01865	1.63972		4.66667	3.51721		36	33.1738
																							3.10703	3.47486		27.4094	3.29954		3.3375	3.4398			94.9219	2.24242	1.6354		4.71429	3.50309		31	33.064
																							3.04104	3.48655		27.4785	3.31123		3.28113	3.45149			95.1172	2.44988	1.63115		5.04762	3.48912		42	32.9548
																							2.96779	3.49824		27.4962	3.32292		3.21694	3.46318			95.3125	2.84615	1.62696		5.57143	3.47528		33	32.8461
																							2.88765	3.50993		27.4608	3.33461		3.14531	3.47486			95.5078	2.82751	1.62282		5.33333	3.46159		39	32.7379
																							2.80121	3.52162		27.3764	3.34629		3.06744	3.48655			95.7031	2.35664	1.61874		5.38095	3.44803		37	32.6302
																							2.7091	3.5333		27.2421	3.35798		2.98387	3.49824			95.8984	2.19114	1.61472		4.66667	3.43461		30	32.5231
																							2.61201	3.54499		27.0508	3.36967		2.89437	3.50993			96.0938	2.64802	1.61076		4.33333	3.42132		54	32.4165
																							2.51064	3.55668		26.8022	3.38136		2.79956	3.52162			96.2891	2.81818	1.60685		3.71429	3.40817		34	32.3104
																							2.40574	3.56837		26.4964	3.39305		2.70007	3.5333			96.4844	3.11422	1.603		3.47619	3.39515		42	32.2048
																							2.29803	3.58006		26.134	3.40473		2.59657	3.54499			96.6797	2.44289	1.5992		3.52381	3.38226		34	32.0997
																							2.18827	3.59174		25.7333	3.41642		2.48974	3.55668			96.875	2.51515	1.59545		4.80952	3.3695		24	31.9951
																							2.0772	3.60343		25.2957	3.42811		2.38027	3.56837			97.0703	3.18648	1.59176		5.19048	3.35687		32	31.8911
																							1.96553	3.61512		24.8107	3.4398		2.26887	3.58006			97.2656	3.00233	1.58812		6.04762	3.34437		33	31.7875
																							1.85396	3.62681		24.2805	3.45149		2.15623	3.59174			97.4609	2.67366	1.58453		5.66667	3.33199		26	31.6845
																							1.74315	3.6385		23.7025	3.46318		2.04303	3.60343			97.6562	2.90443	1.58099		4.2381	3.31974		29	31.5819
																							1.63372	3.65019		23.0797	3.47486		1.92993	3.61512			97.8516	3.03963	1.5775		3.09524	3.30761		37	31.4798
																							1.52624	3.66187		22.4215	3.48655		1.81755	3.62681			98.0469	3.75291	1.57405		3.33333	3.2956		33	31.3783
																							1.42124	3.67356		21.7316	3.49824		1.70649	3.6385			98.2422	4.43124	1.57066		4.47619	3.28371		34	31.2772
																							1.31919	3.68525		21.0077	3.50993		1.5973	3.65019			98.4375	4.9697	1.56731		4.28571	3.27195		45	31.1766
																							1.22049	3.69694		20.254	3.52162		1.4905	3.66187			98.6328	4.49883	1.56401		4.95238	3.2603		31	31.0765
																							1.12552	3.70863		19.4748	3.5333		1.38653	3.67356			98.8281	4.28438	1.56076		6.04762	3.24877		23	30.9769
																							1.03455	3.72031		18.6746	3.54499		1.28581	3.68525			99.0234	3.9324	1.55755		6.38095	3.23735		40	30.8777
																							0.94783	3.732		17.8579	3.55668		1.18869	3.69694			99.2188	2.64802	1.55439		6	3.22605		33	30.7791
																							0.86554	3.74369		17.0295	3.56837		1.09547	3.70863			99.4141	1.9324	1.55127		6.09524	3.21486		35	30.6809
																							0.78781	3.75538		16.1938	3.58006		1.00639	3.72031			99.6094	1.5641	1.5482		4.14286	3.20379		41	30.5832
																							0.7147	3.76707		15.3554	3.59174		0.92164	3.732			99.8047	1.24942	1.54517		4.66667	3.19282		32	30.486
																							0.64624	3.77876		14.5187	3.60343		0.84136	3.74369			100	1.66434	1.54218		6.7619	3.18197		35	30.3892
																							0.58241	3.79044		13.688	3.61512		0.76565	3.75538			100.195	1.99068	1.53923		8.04762	3.17123		26	30.2929
																							0.52316	3.80213		12.8673	3.62681		0.69453	3.76707			100.391	2.48019	1.53632		7.95238	3.16059		38	30.1971
																							0.46838	3.81382		12.0603	3.6385		0.62802	3.77876			100.586	2.92075	1.53346		7.7619	3.15006		29	30.1017
																							0.41795	3.82551		11.2706	3.65019		0.56607	3.79044			100.781	3.24476	1.53063		6.09524	3.13964		34	30.0068
																							0.37171	3.8372		10.5013	3.66187		0.50859	3.80213			100.977	3.34499	1.52785		5	3.12932		33	29.9124
																							0.32948	3.84888		9.7553	3.67356		0.45549	3.81382			101.172	3.13054	1.5251		4.90476	3.11911		37	29.8184
																							0.29109	3.86057		9.03506	3.68525		0.40663	3.82551			101.367	2.8951	1.52239		5.19048	3.109		23	29.7248
																							0.25632	3.87226		8.34271	3.69694		0.36183	3.8372			101.562	2.65967	1.51972		5.04762	3.09899		27	29.6318
																							0.22495	3.88395		7.68002	3.70863		0.32093	3.84888			101.758	3.07692	1.51709		4.7619	3.08908		31	29.5391
																							0.19676	3.89564		7.04841	3.72031		0.28374	3.86057			101.953	2.75991	1.5145		3.52381	3.07927		29	29.4469
																							0.17153	3.90733		6.44892	3.732		0.25006	3.87226			102.148	2.70163	1.51194		3.80952	3.06956		25	29.3552
																							0.14904	3.91901		5.88225	3.74369		0.21965	3.88395			102.344	2.52214	1.50941		5.61905	3.05995		28	29.2639
																							0.12906	3.9307		5.34881	3.75538		0.19232	3.89564			102.539	3.01865	1.50692		6.61905	3.05043		28	29.173
																							0.11139	3.94239		4.84866	3.76707		0.16785	3.90733			102.734	3.03263	1.50447		6.90476	3.04101		25	29.0826
																							0.09581	3.95408		4.38159	3.77876		0.14601	3.91901			102.93	2.96737	1.50205		6.66667	3.03168		37	28.9927
																							0.08214	3.96577		3.94716	3.79044		0.1266	3.9307			103.125	2.78555	1.49967		5.14286	3.02245		27	28.9031
																							0.07019	3.97745		3.54467	3.80213		0.10942	3.94239			103.32	2.32168	1.49732		4.09524	3.01331		24	28.814
																							0.05977	3.98914		3.17321	3.81382		0.09426	3.95408			103.516	1.93939	1.495		4	3.00427		22	28.7253
																							0.05073	4.00083		2.83174	3.82551		0.08093	3.96577			103.711	1.62238	1.49271		4.19048	2.99531		27	28.637
																							0.04291	4.01252		2.51903	3.8372		0.06926	3.97745			103.906	1.47086	1.49046		5.90476	2.98645		35	28.5492
																							0.03617	4.02421		2.23358	3.84888		0.05908	3.98914			104.102	1.52448	1.48823		7	2.97767		28	28.4618
																							0.03039	4.0359		1.97438	3.86057		0.05024	4.00083			104.297	1.43357	1.48604		6.71429	2.96898		25	28.3748
																							0.02545	4.04758		1.7397	3.87226		0.04257	4.01252			104.492	1.68998	1.48388		5.04762	2.96038		35	28.2883
																							0.02124	4.05927		1.52802	3.88395		0.03596	4.02421			104.688	1.78555	1.48175		4.19048	2.95187		24	28.2021
																							0.01767	4.07096		1.33782	3.89564		0.03028	4.0359			104.883	2.51049	1.47965		4.33333	2.94344		21	28.1164
																							0.01465	4.08265		1.16755	3.90733		0.0254	4.04758			105.078	2.57576	1.47758		6.33333	2.9351		26	28.0311
																							0.0121	4.09434		1.01568	3.91901		0.02125	4.05927			105.273	2.65501	1.47554		7.66667	2.92684		29	27.9462
																							0.00996	4.10602		0.88073	3.9307		0.01771	4.07096			105.469	2.51282	1.47352		7.04762	2.91866		36	27.8617
																							0.00818	4.11771		0.76125	3.94239		0.01472	4.08265			105.664	2.04662	1.47154		6.85714	2.91056		29	27.7776
																							0.00668	4.1294		0.65586	3.95408		0.01219	4.09434			105.859	2.87646	1.46958		6.14286	2.90255		24	27.694
																							0.00544	4.14109		0.56324	3.96577		0.01006	4.10602			106.055	3.24476	1.46765		5.71429	2.89462		22	27.6107
																							0.00442	4.15278		0.48214	3.97745		0.00828	4.11771			106.25	3.31235	1.46575		5.19048	2.88677		26	27.5278
																							0.00358	4.16446		0.41139	3.98914		0.00678	4.1294			106.445	3.18415	1.46387		4.28571	2.87899		24	27.4453
																							0.00289	4.17615		0.34988	4.00083		0.00555	4.14109			106.641	3.24476	1.46202		1.28571	2.8713		24	27.3633
																							0.00232	4.18784		0.2966	4.01252		0.00451	4.15278			106.836	3.64569	1.4602		1.95238	2.86368		37	27.2816
																							0.00186	4.19953		0.25062	4.02421		0.00366	4.16446			107.031	3.37296	1.4584		3.28571	2.85614		30	27.2003
																							0.00149	4.21122		0.21108	4.0359		0.00296	4.17615			107.227	3.22378	1.45663		4.14286	2.84867		34	27.1194
																							0.00118	4.22291		0.17712	4.04758		0.00239	4.18784			107.422	2.75758	1.45488		6.14286	2.84128		26	27.0389
																							0.000939971	4.23459		0.14822	4.05927		0.00192	4.19953			107.617	1.72261	1.45315		6.85714	2.83397		29	26.9588
																							0.000743376	4.24628		0.12362	4.07096		0.00154	4.21122			107.812	2.3986	1.45145		6.57143	2.82673		28	26.8791
																							0.000585916	4.25797		0.10277	4.08265		0.00123	4.22291			108.008	2.70163	1.44978		8.19048	2.81956		30	26.7997
																							0.000457014	4.26966		0.08516	4.09434		0.000980311	4.23459			108.203	3.21911	1.44812		7.57143	2.81246		21	26.7208
																							0.000357851	4.28135		0.07034	4.10602		0.000777934	4.24628			108.398	2.98135	1.4465		5.47619	2.80543		29	26.6422
																							0.000279259	4.29303		0.05791	4.11771		0.000615294	4.25797			108.594	2.87413	1.44489		4.2381	2.79848		24	26.564
																							0.000217191	4.30472		0.04743	4.1294		0.00047523	4.26966			108.789	3.17016	1.4433		2.57143	2.79159		26	26.4862
																										0.03879	4.14109		0.000373623	4.28135			108.984	3.11189	1.44174		2	2.78478		32	26.4088
																										0.03155	4.15278		0.000292763	4.29303			109.18	2.82751	1.4402		2.61905	2.77803		31	26.3317
																										0.02564	4.16446		0.00022864	4.30472			109.375	2.73427	1.43868		3.19048	2.77135		20	26.255
																										0.02077	4.17615						109.57	2.40793	1.43719		3.61905	2.76474		28	26.1787
																										0.01677	4.18784						109.766	2.44522	1.43571		4.19048	2.75819		20	26.1027
																										0.01349	4.19953						109.961	2.86946	1.43426		6.04762	2.75171		26	26.0271
																										0.01082	4.21122						110.156	3.04662	1.43282		5.90476	2.7453		22	25.9519
																										0.00865	4.22291						110.352	2.95571	1.43141		5.7619	2.73895		25	25.8771
																										0.00689	4.23459						110.547	2.62005	1.43001		4.04762	2.73266		27	25.8026
																										0.00548	4.24628						110.742	2.53147	1.42863		2.85714	2.72644		13	25.7284
																										0.00433	4.25797						110.938	2.01632	1.42728		2.14286	2.72028		28	25.6546
																										0.00334	4.26966						111.133	1.72727	1.42594		2.33333	2.71418		17	25.5812
																										0.00263	4.28135						111.328	1.89977	1.42462		1.7619	2.70815		25	25.5081
																										0.00206	4.29303						111.523	1.61072	1.42332		2.09524	2.70217		31	25.4354
																										0.00161	4.30472						111.719	1.01166	1.42204		1.57143	2.69625		23	25.3631
																																	111.914	1.58042	1.42078		3.52381	2.6904		23	25.291
																																	112.109	1.75758	1.41953		4.7619	2.6846		27	25.2194
																																	112.305	1.73427	1.4183		4.52381	2.67886		35	25.148
																																	112.5	1.51049	1.41709		4.57143	2.67318		25	25.077
																																	112.695	1.35897	1.41589		4.28571	2.66755		31	25.0064
																																	112.891	1.15618	1.41472		3.28571	2.66199		36	24.9361
																																	113.086	1.53147	1.41356		3.85714	2.65648		27	24.8662
																																	113.281	1.62005	1.41241		5.14286	2.65102		30	24.7965
																																	113.477	1.83916	1.41128		5.28571	2.64562		30	24.7273
																																	113.672	1.74126	1.41017		5.42857	2.64027		28	24.6583
																																	113.867	2.25641	1.40907		4.61905	2.63498		20	24.5897
																																	114.062	2.60373	1.40799		2.95238	2.62974		23	24.5214
																																	114.258	2.75524	1.40692		2.28571	2.62455		32	24.4534
																																	114.453	2.71096	1.40587		3.09524	2.61942		28	24.3858
																																	114.648	2.24242	1.40483		4.90476	2.61433		18	24.3185
																																	114.844	1.8345	1.40381		5.47619	2.6093		42	24.2515
																																	115.039	1.82751	1.4028		6.38095	2.60432		19	24.1849
																																	115.234	1.6317	1.40181		5.47619	2.59939		19	24.1185
																																	115.43	1.56643	1.40083		3.66667	2.59451		16	24.0525
																																	115.625	1.13054	1.39986		3.33333	2.58967		35	23.9868
																																	115.82	1.33333	1.39891		3.47619	2.58489		19	23.9215
																																	116.016	1.54545	1.39797		4.90476	2.58015		22	23.8564
																																	116.211	1.70629	1.39704		6.61905	2.57546		25	23.7917
																																	116.406	1.74825	1.39613		5.90476	2.57082		32	23.7272
																																	116.602	1.62471	1.39522		5.95238	2.56623		33	23.6631
																																	116.797	1.9021	1.39434		6.04762	2.56168		26	23.5993
																																	116.992	2.26107	1.39346		5.42857	2.55718		22	23.5358
																																	117.188	2.67832	1.3926		5.66667	2.55272		24	23.4726
																																	117.383	2.95804	1.39175		4.38095	2.54831		31	23.4097
																																	117.578	2.97203	1.39091		2.38095	2.54394		21	23.3471
																																	117.773	3.08392	1.39008		3.19048	2.53962		17	23.2848
																																	117.969	2.30769	1.38926		3.28571	2.53534		26	23.2228
																																	118.164	1.88578	1.38846		3.90476	2.5311		24	23.1611
																																	118.359	1.9627	1.38766		4.28571	2.52691		23	23.0997
																																	118.555	1.59207	1.38688		4.2381	2.52275		15	23.0386
																																	118.75	1.43357	1.38611		4.52381	2.51864		33	22.9778
																																	118.945	1.36597	1.38535		5.14286	2.51457		23	22.9173
																																	119.141	1.66434	1.3846		4.57143	2.51054		25	22.8571
																																	119.336	1.89044	1.38386		3.52381	2.50656		27	22.7972
																																	119.531	1.49883	1.38313		2.7619	2.50261		25	22.7376
																																	119.727	1.05594	1.38241		2.04762	2.4987		26	22.6782
																																	119.922	1.12121	1.3817		2.61905	2.49483		24	22.6192
																																	120.117	1.73193	1.381		2.33333	2.491		37	22.5604
																																	120.312	2.47086	1.38032		2.66667	2.48721		29	22.5019
																																	120.508	2.3683	1.37964		2.7619	2.48346		15	22.4437
																																	120.703	2.51515	1.37897		2.95238	2.47974		23	22.3857
																																	120.898	2.8648	1.37831		3	2.47607		24	22.3281
																																	121.094	3.0373	1.37765		4.71429	2.47242		24	22.2707
																																	121.289	2.7972	1.37701		4.57143	2.46882		20	22.2136
																																	121.484	2.70629	1.37638		4.52381	2.46525		29	22.1568
																																	121.68	2.15618	1.37576		4.71429	2.46172		18	22.1003
																																	121.875	2.60839	1.37514		4.19048	2.45822		26	22.044
																																	122.07	2.54779	1.37453		3.80952	2.45476		23	21.988
																																	122.266	2.41492	1.37393		4.7619	2.45134		26	21.9322
																																	122.461	2.49883	1.37334		4.09524	2.44794		23	21.8768
																																	122.656	2.61072	1.37276		4.85714	2.44459		20	21.8216
																																	122.852	2.40093	1.37219		5.42857	2.44126		17	21.7667
																																	123.047	2.24942	1.37162		4.71429	2.43797		18	21.712
																																	123.242	2.40793	1.37107		3.66667	2.43471		17	21.6576
																																	123.438	2.18648	1.37052		2.52381	2.43149		33	21.6035
																																	123.633	1.83683	1.36997		2.42857	2.4283		28	21.5496
																																	123.828	1.5711	1.36944		3.38095	2.42514		23	21.496
																																	124.023	1.45688	1.36891		4.09524	2.42201		20	21.4426
																																	124.219	1.55711	1.36839		4.19048	2.41891		25	21.3895
																																	124.414	1.77389	1.36788		3.95238	2.41584		30	21.3367
																																	124.609	1.20513	1.36738		2.38095	2.41281		16	21.2841
																																	124.805	1.10956	1.36688		3.04762	2.4098		40	21.2318
																																	125	1.46387	1.36639		3.28571	2.40683		35	21.1797
																																	125.195	1.55478	1.3659		4.42857	2.40389		27	21.1278
																																	125.391	1.52681	1.36542		4.38095	2.40097		32	21.0763
																																	125.586	1.84149	1.36495		5.04762	2.39809		17	21.0249
																																	125.781	1.82284	1.36449		3.61905	2.39523		24	20.9738
																																	125.977	2.37296	1.36403		3	2.3924		30	20.923
																																	126.172	2.71096	1.36358		2.90476	2.3896		16	20.8724
																																	126.367	2.58042	1.36314		3.28571	2.38683		28	20.8221
																																	126.562	2.08625	1.3627		2.42857	2.38409		31	20.772
																																	126.758	2.32634	1.36227		3.71429	2.38137		29	20.7221
																																	126.953	2.10256	1.36184		3.14286	2.37869		21	20.6725
																																	127.148	2.02331	1.36142		3.19048	2.37602		17	20.6231
																																	127.344	1.89977	1.361		4.42857	2.37339		18	20.574
																																	127.539	1.61072	1.36059		5.57143	2.37078		21	20.5251
																																	127.734	1.39161	1.36019		5.52381	2.3682		21	20.4764
																																	127.93	1.31002	1.35979		5.14286	2.36565		17	20.4279
																																	128.125	1.44988	1.3594		2.95238	2.36312		19	20.3797
																																	128.32	1.55478	1.35902		2.09524	2.36061		18	20.3318
																																	128.516	1.4965	1.35864		3.57143	2.35813		26	20.284
																																	128.711	1.61538	1.35826		5.19048	2.35568		18	20.2365
																																	128.906	1.47086	1.35789		5.2381	2.35325		20	20.1893
																																	129.102	1.90443	1.35752		5.42857	2.35084		18	20.1422
																																	129.297	1.92308	1.35716		5.33333	2.34846		21	20.0954
																																	129.492	2.02797	1.35681		4.52381	2.34611		21	20.0488
																																	129.688	1.75524	1.35646		4.28571	2.34377		21	20.0024
																																	129.883	1.77855	1.35611		3.71429	2.34146		18	19.9563
																																	130.078	1.93007	1.35577		1.90476	2.33918		19	19.9103
																																	130.273	1.95804	1.35544		2.04762	2.33691		27	19.8646
																																	130.469	2.50816	1.35511		1.85714	2.33467		21	19.8191
																																	130.664	2.62704	1.35478		3.04762	2.33245		20	19.7739
																																	130.859	2.4662	1.35446		4.85714	2.33026		19	19.7288
																																	131.055	2.38928	1.35414		6.14286	2.32808		25	19.684
																																	131.25	2.14685	1.35383		6.38095	2.32593		22	19.6394
																																	131.445	1.76224	1.35352		5.71429	2.3238		20	19.595
																																	131.641	1.15152	1.35322		4.38095	2.32169		20	19.5508
																																	131.836	0.98834	1.35292		4.19048	2.31961		20	19.5068
																																	132.031	0.89277	1.35262		4.28571	2.31754		25	19.4631
																																	132.227	1.22145	1.35233		3.52381	2.31549		18	19.4195
																																	132.422	2.20979	1.35204		2.85714	2.31347		23	19.3762
																																	132.617	2.17483	1.35176		2.71429	2.31146		24	19.3331
																																	132.812	2.60373	1.35148		3.90476	2.30948		23	19.2901
																																	133.008	2.669	1.35121		3.85714	2.30751		21	19.2474
																																	133.203	2.66434	1.35093		3.80952	2.30557		23	19.2049
																																	133.398	2.54312	1.35067		3	2.30364		20	19.1626
																																	133.594	2.55478	1.3504		1.7619	2.30174		15	19.1205
																																	133.789	2.61538	1.35014		1.95238	2.29985		20	19.0786
																																	133.984	2.41259	1.34989		3.14286	2.29798		28	19.0369
																																	134.18	2.87179	1.34963		3.66667	2.29613		22	18.9954
																																	134.375	2.97902	1.34938		3.61905	2.2943		34	18.9541
																																	134.57	2.71329	1.34914		3.04762	2.29249		25	18.9131
																																	134.766	2.65035	1.34889		2.33333	2.2907		16	18.8722
																																	134.961	1.84848	1.34866		3.42857	2.28892		19	18.8315
																																	135.156	1.94639	1.34842		5.04762	2.28716		12	18.791
																																	135.352	1.80653	1.34819		5.57143	2.28542		26	18.7507
																																	135.547	1.93706	1.34796		4.66667	2.2837		23	18.7106
																																	135.742	1.93706	1.34773		3.80952	2.282		20	18.6706
																																	135.938	1.97436	1.34751		2.28571	2.28031		18	18.6309
																																	136.133	2.41259	1.34729		2.66667	2.27864		17	18.5914
																																	136.328	2.43357	1.34707		3	2.27698		25	18.552
																																	136.523	2.34965	1.34686		2.80952	2.27534		19	18.5129
																																	136.719	1.92541	1.34665		2.95238	2.27372		20	18.4739
																																	136.914	1.62238	1.34644		3.7619	2.27212		22	18.4352
																																	137.109	1.99301	1.34624		3.61905	2.27053		16	18.3966
																																	137.305	1.65035	1.34603		3.47619	2.26896		21	18.3582
																																	137.5	1.89977	1.34583		3.2381	2.2674		14	18.3199
																																	137.695	2.0676	1.34564		2.38095	2.26586		23	18.2819
																																	137.891	1.98834	1.34545		2.80952	2.26433		12	18.2441
																																	138.086	1.43357	1.34525		2.71429	2.26282		22	18.2064
																																	138.281	1.6014	1.34507		2.95238	2.26133		18	18.1689
																																	138.477	1.43823	1.34488		3.28571	2.25985		19	18.1316
																																	138.672	1.53613	1.3447		3.28571	2.25838		20	18.0945
																																	138.867	1.51748	1.34452		2.66667	2.25693		22	18.0575
																																	139.062	0.92541	1.34434		3.57143	2.25549		16	18.0208
																																	139.258	0.8951	1.34416		3.42857	2.25407		21	17.9842
																																	139.453	1.69231	1.34399		3.09524	2.25267		21	17.9478
																																	139.648	1.79953	1.34382		3.85714	2.25127		30	17.9115
																																	139.844	2.17949	1.34365		2.7619	2.24989		20	17.8755
																																	140.039	2.36131	1.34349		3.2381	2.24853		14	17.8396
																																	140.234	3.23077	1.34332		4.42857	2.24718		30	17.8039
																																	140.43	3.41725	1.34316		4.2381	2.24584		20	17.7683
																																	140.625	3.3007	1.343		4.38095	2.24451		20	17.733
																																	140.82	2.88112	1.34285		5.47619	2.2432		21	17.6978
																																	141.016	1.73427	1.34269		4	2.24191		14	17.6627
																																	141.211	1.59441	1.34254		3.71429	2.24062		15	17.6279
																																	141.406	1.35431	1.34239		3.90476	2.23935		24	17.5932
																																	141.602	0.72028	1.34224		3.42857	2.23809		18	17.5587
																																	141.797	1.12587	1.3421		3.66667	2.23684		24	17.5243
																																	141.992	1.10023	1.34195		4.19048	2.23561		15	17.4901
																																	142.188	1.34033	1.34181		3.04762	2.23439		16	17.4561
																																	142.383	1.96737	1.34167		2	2.23318		19	17.4222
																																	142.578	2.10956	1.34153		3.57143	2.23198		14	17.3885
																																	142.773	2.85781	1.3414		5.71429	2.2308		20	17.355
																																	142.969	2.92308	1.34126		6.04762	2.22962		15	17.3216
																																	143.164	3.06294	1.34113		6.2381	2.22846		14	17.2884
																																	143.359	2.64569	1.341		3.95238	2.22731		21	17.2553
																																	143.555	2.84615	1.34087		1.90476	2.22618		19	17.2224
																																	143.75	3.05128	1.34075		2.57143	2.22505		17	17.1897
																																	143.945	2.44289	1.34062		3.85714	2.22393		15	17.1571
																																	144.141	2.01399	1.3405		3.33333	2.22283		14	17.1247
																																	144.336	2.04429	1.34038		3.61905	2.22174		15	17.0924
																																	144.531	1.88345	1.34026		2.2381	2.22066		23	17.0603
																																	144.727	2.01865	1.34014		0.61905	2.21958		19	17.0284
																																	144.922	1.71562	1.34002		1.61905	2.21852		18	16.9966
																																	145.117	1.43823	1.33991		3.42857	2.21747		18	16.9649
																																	145.312	0.87413	1.33979		4.61905	2.21644		17	16.9334
																																	145.508	1.41725	1.33968		5.42857	2.21541		17	16.9021
																																	145.703	1.52914	1.33957		5.66667	2.21439		14	16.8709
																																	145.898	1.58275	1.33946		3.85714	2.21338		17	16.8399
																																	146.094	1.91142	1.33936		3.7619	2.21238		18	16.809
																																	146.289	2.15851	1.33925		3.38095	2.2114		19	16.7782
																																	146.484	2.17949	1.33915		3.61905	2.21042		14	16.7476
																																	146.68	2.331	1.33904		2.85714	2.20945		16	16.7172
																																	146.875	2.18881	1.33894		3.61905	2.20849		19	16.6869
																																	147.07	2.02564	1.33884		3.09524	2.20754		18	16.6567
																																	147.266	1.54545	1.33874		3.04762	2.2066		18	16.6267
																																	147.461	1.74126	1.33865		1.38095	2.20567		18	16.5969
																																	147.656	1.60606	1.33855		1.52381	2.20475		20	16.5672
																																	147.852	1.3986	1.33846		2.19048	2.20384		21	16.5376
																																	148.047	1.35431	1.33837		3.38095	2.20294		15	16.5082
																																	148.242	0.98834	1.33827		4.14286	2.20205		16	16.4789
																																	148.438	1.01399	1.33818		4.33333	2.20116		17	16.4497
																																	148.633	0.99068	1.33809		2.90476	2.20029		17	16.4207
																																	148.828	1.04662	1.33801		2.57143	2.19942		24	16.3918
																																	149.023	1.41026	1.33792		3.14286	2.19857		16	16.3631
																																	149.219	1.68065	1.33783		2.7619	2.19772		22	16.3345
																																	149.414	1.88112	1.33775		2.90476	2.19688		21	16.3061
																																	149.609	1.73893	1.33767		3.2381	2.19605		12	16.2778
																																	149.805	1.31469	1.33759		2.38095	2.19522		19	16.2496
																																	150	1.0303	1.3375		2.47619	2.19441		13	16.2215
																																	150.195	1.1352	1.33743		3.19048	2.1936		24	16.1936
																																	150.391	1.24942	1.33735		2.80952	2.1928		19	16.1659
																																	150.586	1.51748	1.33727		2.61905	2.19201		21	16.1382
																																	150.781	1.81119	1.33719		2.85714	2.19123		18	16.1107
																																	150.977	2.19814	1.33712		2.66667	2.19045		14	16.0833
																																	151.172	2.10956	1.33704		3.33333	2.18969		14	16.0561
																																	151.367	1.98368	1.33697		3.80952	2.18893		17	16.029
																																	151.562	2.35897	1.3369		3.42857	2.18818		13	16.002
																																	151.758	2.15851	1.33683		3.33333	2.18743		14	15.9752
																																	151.953	2.07925	1.33676		2.28571	2.18669		16	15.9484
																																	152.148	2.1049	1.33669		2.14286	2.18597		15	15.9219
																																	152.344	1.9627	1.33662		3.09524	2.18524		11	15.8954
																																	152.539	2.38928	1.33655		3.42857	2.18453		20	15.8691
																																	152.734	2.05828	1.33649		3.90476	2.18382		19	15.8429
																																	152.93	1.81119	1.33642		4.71429	2.18312		17	15.8168
																																	153.125	1.70862	1.33636		3.38095	2.18243		14	15.7908
																																	153.32	1.85781	1.33629		2.57143	2.18174		14	15.765
																																	153.516	1.9324	1.33623		2.61905	2.18106		15	15.7393
																																	153.711	1.63869	1.33617		1.57143	2.18039		17	15.7137
																																	153.906	1.50117	1.33611		0.95238	2.17972		14	15.6883
																																	154.102	1.07925	1.33605		2.80952	2.17906		20	15.6629
																																	154.297	1.23776	1.33599		3.80952	2.17841		21	15.6377
																																	154.492	1.15851	1.33593		4.38095	2.17777		17	15.6126
																																	154.688	0.8648	1.33587		4.66667	2.17713		14	15.5877
																																	154.883	0.92541	1.33582		4.14286	2.17649		16	15.5628
																																	155.078	1.27972	1.33576		2.85714	2.17587		20	15.5381
																																	155.273	1.25408	1.33571		4.14286	2.17525		11	15.5135
																																	155.469	1.07692	1.33565		4.42857	2.17463		22	15.489
																																	155.664	1.06527	1.3356		3.33333	2.17403		23	15.4646
																																	155.859	1.05128	1.33555		2.7619	2.17342		19	15.4404
																																	156.055	1.17949	1.33549		2.04762	2.17283		14	15.4162
																																	156.25	1.5338	1.33544		0.7619	2.17224		18	15.3922
																																	156.445	1.35664	1.33539		1.47619	2.17165		14	15.3683
																																	156.641	1.3007	1.33534		2.57143	2.17108		22	15.3445
																																	156.836	0.9697	1.33529		2.61905	2.1705		15	15.3208
																																	157.031	1.12121	1.33524		3.42857	2.16994		18	15.2973
																																	157.227	1.11888	1.3352		3.19048	2.16938		16	15.2738
																																	157.422	0.98368	1.33515		1.90476	2.16882		17	15.2505
																																	157.617	1.23776	1.3351		1.61905	2.16827		12	15.2272
																																	157.812	1.39394	1.33506		1.52381	2.16773		14	15.2041
																																	158.008	2.2704	1.33501		2.2381	2.16719		16	15.1812
																																	158.203	2.82984	1.33497		2.71429	2.16666		18	15.1583
																																	158.398	2.94406	1.33492		3.71429	2.16613		19	15.1355
																																	158.594	2.80186	1.33488		3.85714	2.16561		14	15.1128
																																	158.789	2.46387	1.33484		4.14286	2.16509		16	15.0903
																																	158.984	2.10256	1.33479		3.85714	2.16458		25	15.0678
																																	159.18	1.76224	1.33475		4.47619	2.16407		16	15.0455
																																	159.375	1.37529	1.33471		3.33333	2.16357		16	15.0232
																																	159.57	1.72261	1.33467		2.90476	2.16307		11	15.0011
																																	159.766	1.41725	1.33463		3.19048	2.16258		15	14.9791
																																	159.961	1.70862	1.33459		3.28571	2.1621		15	14.9572
																																	160.156	2.34033	1.33455		3.19048	2.16161		22	14.9354
																																	160.352	2.52681	1.33451		3.33333	2.16114		29	14.9137
																																	160.547	2.39627	1.33448		2.7619	2.16066		12	14.8921
																																	160.742	2.34965	1.33444		2.7619	2.1602		18	14.8706
																																	160.938	1.62704	1.3344		4.09524	2.15973		21	14.8492
																																	161.133	2.10023	1.33437		4	2.15928		18	14.8279
																																	161.328	2.23077	1.33433		3.95238	2.15882		18	14.8067
																																	161.523	2.42191	1.3343		3.7619	2.15837		21	14.7857
																																	161.719	1.83217	1.33426		3.66667	2.15793		14	14.7647
																																	161.914	1.78788	1.33423		4.19048	2.15749		19	14.7438
																																	162.109	2.35664	1.33419		4.04762	2.15705		21	14.723
																																	162.305	2.10723	1.33416		3.33333	2.15662		10	14.7023
																																	162.5	1.83683	1.33413		3.61905	2.1562		23	14.6818
																																	162.695	1.73427	1.3341		2.42857	2.15577		9	14.6613
																																	162.891	1.52681	1.33406		4	2.15536		13	14.6409
																																	163.086	1.70629	1.33403		4.38095	2.15494		14	14.6206
																																	163.281	1.72727	1.334		4.71429	2.15453		17	14.6004
																																	163.477	1.60606	1.33397		4.33333	2.15413		16	14.5804
																																	163.672	1.50816	1.33394		3.57143	2.15373		11	14.5604
																																	163.867	1.72727	1.33391		1.7619	2.15333		21	14.5405
																																	164.062	2.24009	1.33388		2.14286	2.15293		14	14.5207
																																	164.258	2.49417	1.33385		2.38095	2.15255		10	14.501
																																	164.453	2.76224	1.33383		3.66667	2.15216		17	14.4814
																																	164.648	3.04429	1.3338		3.66667	2.15178		13	14.4619
																																	164.844	3.02331	1.33377		3.33333	2.1514		19	14.4424
																																	165.039	2.51049	1.33374		3.52381	2.15103		16	14.4231
																																	165.234	2.14219	1.33372		2.33333	2.15066		18	14.4039
																																	165.43	1.669	1.33369		2.66667	2.15029		15	14.3848
																																	165.625	0.9697	1.33366		3.33333	2.14993		18	14.3657
																																	165.82	0.68065	1.33364		3	2.14957		19	14.3468
																																	166.016	0.99301	1.33361		2.61905	2.14921		16	14.3279
																																	166.211	0.98368	1.33359		2.71429	2.14886		19	14.3091
																																	166.406	1.13986	1.33356		1.66667	2.14851		14	14.2904
																																	166.602	1.29604	1.33354		1.38095	2.14817		16	14.2719
																																	166.797	1.2028	1.33351		1.66667	2.14782		21	14.2534
																																	166.992	0.94406	1.33349		1.57143	2.14749		19	14.2349
																																	167.188	0.70862	1.33347		2.57143	2.14715		10	14.2166
																																	167.383	0.34965	1.33344		3.28571	2.14682		21	14.1984
																																	167.578	0.61772	1.33342		3.47619	2.14649		21	14.1802
																																	167.773	1.08858	1.3334		2.61905	2.14617		12	14.1622
																																	167.969	1.55711	1.33338		2.09524	2.14585		17	14.1442
																																	168.164	1.37063	1.33336		0.95238	2.14553		12	14.1263
																																	168.359	1.72494	1.33333		1.42857	2.14521		13	14.1085
																																	168.555	2.37762	1.33331		1.09524	2.1449		16	14.0908
																																	168.75	2.39627	1.33329		2.47619	2.14459		28	14.0732
																																	168.945	2.37063	1.33327		2.57143	2.14429		14	14.0557
																																	169.141	2.36131	1.33325		3.19048	2.14398		14	14.0382
																																	169.336	2.09557	1.33323		2.52381	2.14368		18	14.0208
																																	169.531	2.36131	1.33321		1.7619	2.14339		18	14.0035
																																	169.727	1.77156	1.33319		0.85714	2.14309		9	13.9863
																																	169.922	1.5641	1.33317		2.38095	2.1428		13	13.9692
																																	170.117	0.95804	1.33315		3.2381	2.14252		17	13.9522
																																	170.312	0.93007	1.33314		3.61905	2.14223		14	13.9352
																																	170.508	1.29837	1.33312		3.95238	2.14195		8	13.9183
																																	170.703	1.07226	1.3331		2.7619	2.14167		17	13.9016
																																	170.898	1.26107	1.33308		2.33333	2.14139		17	13.8848
																																	171.094	1.50816	1.33306		2.80952	2.14112		10	13.8682
																																	171.289	1.4965	1.33305		3.52381	2.14085		19	13.8516
																																	171.484	1.39394	1.33303		3.28571	2.14058		13	13.8352
																																	171.68	0.97203	1.33301		3.33333	2.14032		12	13.8188
																																	171.875	1.05594	1.333		4.19048	2.14005		16	13.8025
																																	172.07	0.8648	1.33298		4.2381	2.13979		19	13.7862
																																	172.266	0.81585	1.33296		4.33333	2.13954		13	13.7701
																																	172.461	1.01399	1.33295		3.71429	2.13928		12	13.754
																																	172.656	1.07925	1.33293		2.47619	2.13903		13	13.738
																																	172.852	1.47319	1.33292		1.66667	2.13878		11	13.7221
																																	173.047	2.04429	1.3329		2.66667	2.13853		11	13.7062
																																	173.242	2.28438	1.33289		2.33333	2.13829		10	13.6905
																																	173.438	2.52681	1.33287		2.28571	2.13805		21	13.6748
																																	173.633	2.40793	1.33286		1.04762	2.13781		14	13.6592
																																	173.828	2.41259	1.33284		0.95238	2.13757		7	13.6436
																																	174.023	2.20746	1.33283		0.85714	2.13733		13	13.6281
																																	174.219	1.75524	1.33281		1.52381	2.1371		17	13.6127
																																	174.414	1.12354	1.3328		2.42857	2.13687		18	13.5974
																																	174.609	0.7972	1.33279		3.66667	2.13664		10	13.5822
																																	174.805	0.60839	1.33277		3.52381	2.13642		17	13.567
																																	175	1.04196	1.33276		3.28571	2.13619		16	13.5519
																																	175.195	1.44056	1.33275		1.71429	2.13597		14	13.5369
																																	175.391	1.82751	1.33273		1.57143	2.13575		10	13.5219
																																	175.586	2.05828	1.33272		1.47619	2.13554		16	13.507
																																	175.781	2.36131	1.33271		1.7619	2.13532		12	13.4922
																																	175.977	2.14452	1.3327		2.80952	2.13511		11	13.4775
																																	176.172	1.93007	1.33268		2.7619	2.1349		22	13.4628
																																	176.367	1.83916	1.33267		1.95238	2.13469		14	13.4482
																																	176.562	1.39161	1.33266		2.09524	2.13449		13	13.4337
																																	176.758	1.55711	1.33265		1.47619	2.13428		19	13.4192
																																	176.953	2.01865	1.33264		0.80952	2.13408		13	13.4049
																																	177.148	2.25408	1.33263		1.19048	2.13388		18	13.3905
																																	177.344	1.86247	1.33261		1.42857	2.13368		21	13.3763
																																	177.539	2.04196	1.3326		1.47619	2.13349		17	13.3621
																																	177.734	2.03497	1.33259		1.66667	2.13329		19	13.348
																																	177.93	1.42424	1.33258		1.57143	2.1331		17	13.334
																																	178.125	1.47552	1.33257		1.28571	2.13291		23	13.32
																																	178.32	1.51515	1.33256		0.71429	2.13272		25	13.3061
																																	178.516	0.95338	1.33255		1.14286	2.13254		9	13.2922
																																	178.711	1.03963	1.33254		1.19048	2.13235		13	13.2785
																																	178.906	0.89277	1.33253		1.28571	2.13217		15	13.2648
																																	179.102	1.24242	1.33252		1.7619	2.13199		18	13.2511
																																	179.297	1.20047	1.33251		2.09524	2.13181		22	13.2376
																																	179.492	1.92541	1.3325		2	2.13163		15	13.224
																																	179.688	2.37995	1.33249		2.57143	2.13146		11	13.2106
																																	179.883	2.22378	1.33248		2.7619	2.13129		11	13.1972
																																	180.078	2.55478	1.33247		2.90476	2.13111		13	13.1839
																																	180.273	2.61538	1.33246		3.2381	2.13094		9	13.1707
																																	180.469	1.92075	1.33246		3.42857	2.13078		8	13.1575
																																	180.664	1.58508	1.33245		2.71429	2.13061		16	13.1443
																																	180.859	1.25175	1.33244		2.28571	2.13044		11	13.1313
																																	181.055	1.22378	1.33243		2.2381	2.13028		9	13.1183
																																	181.25	0.7669	1.33242		1.80952	2.13012		15	13.1054
																																	181.445	0.87413	1.33241		1.85714	2.12996		10	13.0925
																																	181.641	1.1049	1.3324		2.66667	2.1298		14	13.0797
																																	181.836	1.34732	1.3324		2.09524	2.12964		15	13.0669
																																	182.031	1.662	1.33239		1.7619	2.12949		17	13.0542
																																	182.227	1.7972	1.33238		2.33333	2.12933		11	13.0416
																																	182.422	2.04196	1.33237		2.33333	2.12918		16	13.029
																																	182.617	2.31235	1.33236		3.04762	2.12903		6	13.0166
																																	182.812	2	1.33236		3.7619	2.12888		15	13.0041
																																	183.008	1.98368	1.33235		3.52381	2.12874		13	12.9917
																																	183.203	2.00466	1.33234		3.80952	2.12859		18	12.9794
																																	183.398	2.03963	1.33234		3.38095	2.12844		10	12.9671
																																	183.594	2.38462	1.33233		3.28571	2.1283		14	12.9549
																																	183.789	2.51748	1.33232		2.66667	2.12816		18	12.9428
																																	183.984	2.35664	1.33231		2.47619	2.12802		22	12.9307
																																	184.18	2.00932	1.33231		2.38095	2.12788		12	12.9187
																																	184.375	1.67133	1.3323		2.80952	2.12774		19	12.9067
																																	184.57	1.04662	1.33229		2.7619	2.12761		10	12.8948
																																	184.766	0.74126	1.33229		2.85714	2.12747		14	12.8829
																																	184.961	1.07226	1.33228		2.14286	2.12734		18	12.8711
																																	185.156	1.662	1.33227		2.09524	2.12721		13	12.8594
																																	185.352	1.77622	1.33227		1.66667	2.12708		16	12.8477
																																	185.547	2.1958	1.33226		1.80952	2.12695		15	12.8361
																																	185.742	2.20047	1.33226		2.42857	2.12682		8	12.8245
																																	185.938	2.39627	1.33225		2.57143	2.12669		12	12.813
																																	186.133	2.25175	1.33224		3.19048	2.12657		11	12.8015
																																	186.328	2.01632	1.33224		3.2381	2.12644		16	12.7901
																																	186.523	2.09091	1.33223		3.33333	2.12632		13	12.7788
																																	186.719	2.22611	1.33223		2.42857	2.1262		19	12.7675
																																	186.914	2.1958	1.33222		2.33333	2.12608		14	12.7562
																																	187.109	1.9627	1.33222		1.57143	2.12596		15	12.7451
																																	187.305	1.48252	1.33221		2.47619	2.12584		13	12.7339
																																	187.5	1.32401	1.3322		2.57143	2.12572		9	12.7228
																																	187.695	1.06993	1.3322		2.90476	2.12561		13	12.7118
																																	187.891	0.95571	1.33219		2.09524	2.12549		15	12.7008
																																	188.086	1.08858	1.33219		2.38095	2.12538		12	12.6899
																																	188.281	1.17483	1.33218		1.66667	2.12527		14	12.6791
																																	188.477	1.09324	1.33218		2.80952	2.12516		12	12.6682
																																	188.672	1.05594	1.33217		2.71429	2.12505		18	12.6575
																																	188.867	0.91142	1.33217		2.52381	2.12494		10	12.6468
																																	189.062	0.99301	1.33216		2.04762	2.12483		8	12.6361
																																	189.258	1.04895	1.33216		2.14286	2.12472		17	12.6255
																																	189.453	1.4359	1.33215		1.85714	2.12462		23	12.6149
																																	189.648	1.54079	1.33215		2.7619	2.12451		13	12.6044
																																	189.844	1.65967	1.33215		2.28571	2.12441		17	12.594
																																	190.039	1.5641	1.33214		1.80952	2.12431		20	12.5836
																																	190.234	1.61072	1.33214		1.66667	2.1242		17	12.5732
																																	190.43	1.07925	1.33213		1.95238	2.1241		13	12.5629
																																	190.625	1.04429	1.33213		1.90476	2.124		9	12.5527
																																	190.82	1.20979	1.33212		1.47619	2.12391		5	12.5425
																																	191.016	1.21911	1.33212		2.28571	2.12381		10	12.5323
																																	191.211	1.26107	1.33212		3.2381	2.12371		7	12.5222
																																	191.406	2.04895	1.33211		3.90476	2.12362		8	12.5121
																																	191.602	1.96037	1.33211		3.33333	2.12352		7	12.5021
																																	191.797	2.27739	1.3321		2.57143	2.12343		10	12.4922
																																	191.992	2.09091	1.3321		0.7619	2.12334		12	12.4823
																																	192.188	1.86946	1.3321		1.14286	2.12324		9	12.4724
																																	192.383	1.10956	1.33209		1.61905	2.12315		14	12.4626
																																	192.578	1.6993	1.33209		2.66667	2.12306		5	12.4528
																																	192.773	1.8042	1.33208		3	2.12297		15	12.4431
																																	192.969	1.88811	1.33208		3.71429	2.12289		13	12.4334
																																	193.164	1.97436	1.33208		3.66667	2.1228		10	12.4238
																																	193.359	2.23776	1.33207		3.38095	2.12271		13	12.4142
																																	193.555	1.81585	1.33207		2.7619	2.12263		16	12.4047
																																	193.75	1.78555	1.33207		2.7619	2.12254		9	12.3952
																																	193.945	1.30536	1.33206		2.28571	2.12246		10	12.3857
																																	194.141	0.60373	1.33206		1.71429	2.12238		11	12.3763
																																	194.336	0.12587	1.33206		1.04762	2.12229		18	12.367
																																	194.531	0.76457	1.33205		1.14286	2.12221		11	12.3577
																																	194.727	0.79254	1.33205		1.57143	2.12213		12	12.3484
																																	194.922	1.53147	1.33205		2.2381	2.12205		11	12.3392
																																	195.117	1.79953	1.33204		3.2381	2.12197		11	12.33
																																	195.312	1.72494	1.33204		3.09524	2.1219		14	12.3209
																																	195.508	1.76923	1.33204		3	2.12182		7	12.3118
																																	195.703	1.8648	1.33204		2.7619	2.12174		10	12.3027
																																	195.898	1.48718	1.33203		2.71429	2.12167		14	12.2937
																																	196.094	1.39394	1.33203		2.42857	2.12159		12	12.2848
																																	196.289	1.16084	1.33203		2.7619	2.12152		10	12.2759
																																	196.484	1.21212	1.33202		2.33333	2.12144		13	12.267
																																	196.68	1.13054	1.33202		2.66667	2.12137		12	12.2582
																																	196.875	1.59207	1.33202		3.66667	2.1213		15	12.2494
																																	197.07	1.35431	1.33202		3.95238	2.12123		5	12.2407
																																	197.266	1.21445	1.33201		4.09524	2.12116		15	12.232
																																	197.461	1.3007	1.33201		4.61905	2.12109		17	12.2233
																																	197.656	1.02797	1.33201		4.14286	2.12102		12	12.2147
																																	197.852	0.98135	1.33201		3.71429	2.12095		14	12.2061
																																	198.047	1.24476	1.332		3.42857	2.12088		11	12.1976
																																	198.242	1.04429	1.332		2.28571	2.12082		12	12.1891
																																	198.438	0.94872	1.332		1.2381	2.12075		12	12.1806
																																	198.633	1.01865	1.332		2	2.12068		16	12.1722
																																	198.828	1.00233	1.33199		2.38095	2.12062		19	12.1639
																																	199.023	1.22937	1.33199		2.38095	2.12055		12	12.1555
																																	199.219	1.52867	1.33199		2.85714	2.12049		13	12.1472
																																	199.414	1.90023	1.33199		2.92857	2.12043		10	12.139
																																	199.609	2.34406	1.33198		2.85714	2.12036		7	12.1308
																																	199.805	2.86014	1.33198		2.64286	2.1203		14	12.1226

## Sheet: Supplmentary Figure 1
Supplmentary Figure 1	X	Y-T	Y-TC2	Y-TC4
	10	2321	2186	2379
	10.02	2239	2190	2433
	10.04	2211	2211	2370
	10.06	2306	2202	2278
	10.08	2212	2247	2386
	10.1	2300	2209	2334
	10.12	2177	2088	2411
	10.14	2278	2141	2347
	10.16	2244	2167	2446
	10.18	2164	2150	2331
	10.2	2159	2140	2379
	10.22	2166	2198	2362
	10.24	2104	2157	2311
	10.26	2167	2077	2269
	10.28	2115	2145	2200
	10.3	2189	2124	2336
	10.32	2049	2049	2327
	10.34	2216	2051	2330
	10.36	2183	2170	2334
	10.38	2142	2089	2247
	10.4	2062	2147	2286
	10.42	2075	2118	2298
	10.44	2105	2124	2321
	10.46	2068	2048	2284
	10.48	2065	2105	2274
	10.5	2129	2178	2345
	10.52	2098	2082	2309
	10.54	2131	2122	2205
	10.56	2068	2078	2246
	10.58	2036	2083	2217
	10.6	2096	2151	2300
	10.62	2053	2192	2261
	10.64	2029	2095	2187
	10.66	2048	2093	2265
	10.68	2107	2062	2241
	10.7	2038	2137	2204
	10.72	2042	2094	2203
	10.74	2015	2064	2214
	10.76	2006	2021	2247
	10.78	1968	2044	2214
	10.8	2112	2044	2209
	10.82	1968	2081	2151
	10.84	2081	1975	2202
	10.86	2025	2070	2128
	10.88	2026	2012	2203
	10.9	1936	1977	2278
	10.92	1978	2010	2186
	10.94	2030	1941	2087
	10.96	2059	1935	2177
	10.98	1971	1902	2152
	11	2069	1928	2115
	11.02	1915	1949	2181
	11.04	1978	2034	2142
	11.06	1980	2023	2137
	11.08	1976	1979	2127
	11.1	1938	1922	2182
	11.12	1993	1901	2133
	11.14	1972	1992	2084
	11.16	1971	1962	2088
	11.18	1971	1952	2102
	11.2	1900	1924	2066
	11.22	1952	1856	2145
	11.24	1891	1918	2050
	11.26	1917	1943	2066
	11.28	1886	1950	1995
	11.3	1957	1981	2112
	11.32	1853	1878	2143
	11.34	1965	1902	2064
	11.36	1870	1929	2117
	11.38	1912	2020	2114
	11.4	1887	1900	2050
	11.42	1904	1883	2025
	11.44	1916	1925	2086
	11.46	1901	1891	2087
	11.48	1866	1871	2028
	11.5	1892	1919	2022
	11.52	1783	1931	1917
	11.54	1902	1943	2031
	11.56	1959	1902	1898
	11.58	1927	1809	2001
	11.6	1832	1793	2029
	11.62	1837	1812	2006
	11.64	1807	1939	2067
	11.66	1900	1845	2024
	11.68	1844	1820	1871
	11.7	1815	1814	1990
	11.72	1868	1803	1949
	11.74	1786	1851	2034
	11.76	1800	1817	2002
	11.78	1742	1795	2008
	11.8	1852	1778	2002
	11.82	1808	1815	2015
	11.84	1803	1871	2008
	11.86	1794	1847	1936
	11.88	1833	1776	1957
	11.9	1719	1847	1952
	11.92	1783	1801	1935
	11.94	1765	1746	1943
	11.96	1838	1743	2052
	11.98	1788	1780	2001
	12	1799	1832	1922
	12.02	1806	1808	1975
	12.04	1752	1774	1959
	12.06	1762	1732	1890
	12.08	1796	1743	1975
	12.1	1812	1772	1951
	12.12	1771	1781	1900
	12.14	1684	1732	1952
	12.16	1772	1743	1925
	12.18	1727	1787	1832
	12.2	1724	1771	1947
	12.22	1672	1765	1902
	12.24	1737	1686	1942
	12.26	1706	1717	1833
	12.28	1719	1649	1868
	12.3	1693	1747	1860
	12.32	1725	1719	1934
	12.34	1719	1725	1826
	12.36	1754	1757	1873
	12.38	1755	1765	1960
	12.4	1748	1672	1858
	12.42	1766	1709	1902
	12.44	1671	1718	1841
	12.46	1705	1719	1891
	12.48	1698	1745	1770
	12.5	1713	1723	1865
	12.52	1712	1655	1849
	12.54	1716	1669	1826
	12.56	1722	1676	1805
	12.58	1676	1691	1864
	12.6	1788	1722	1819
	12.62	1685	1664	1824
	12.64	1729	1677	1862
	12.66	1656	1699	1798
	12.68	1672	1613	1804
	12.7	1678	1649	1866
	12.72	1664	1636	1789
	12.74	1651	1641	1836
	12.76	1626	1623	1741
	12.78	1696	1661	1821
	12.8	1610	1685	1778
	12.82	1628	1621	1817
	12.84	1695	1596	1800
	12.86	1621	1605	1731
	12.88	1642	1679	1776
	12.9	1575	1557	1766
	12.92	1614	1672	1785
	12.94	1681	1643	1753
	12.96	1613	1618	1751
	12.98	1639	1652	1748
	13	1592	1570	1698
	13.02	1620	1651	1748
	13.04	1644	1607	1695
	13.06	1644	1602	1714
	13.08	1600	1588	1744
	13.1	1683	1646	1703
	13.12	1556	1629	1735
	13.14	1637	1608	1709
	13.16	1617	1542	1705
	13.18	1623	1573	1788
	13.2	1586	1593	1765
	13.22	1603	1566	1799
	13.24	1605	1554	1650
	13.26	1563	1614	1717
	13.28	1592	1614	1694
	13.3	1563	1669	1742
	13.32	1573	1595	1743
	13.34	1595	1620	1732
	13.36	1564	1667	1591
	13.38	1566	1602	1712
	13.4	1610	1572	1785
	13.42	1533	1613	1749
	13.44	1609	1572	1664
	13.46	1539	1575	1725
	13.48	1542	1603	1747
	13.5	1604	1536	1701
	13.52	1548	1569	1668
	13.54	1591	1538	1629
	13.56	1605	1577	1641
	13.58	1530	1511	1654
	13.6	1531	1558	1662
	13.62	1550	1503	1595
	13.64	1471	1565	1603
	13.66	1540	1574	1643
	13.68	1517	1520	1662
	13.7	1515	1520	1674
	13.72	1499	1574	1668
	13.74	1491	1580	1676
	13.76	1579	1546	1622
	13.78	1496	1518	1586
	13.8	1548	1580	1624
	13.82	1539	1567	1668
	13.84	1507	1561	1608
	13.86	1451	1510	1611
	13.88	1462	1493	1683
	13.9	1509	1500	1653
	13.92	1492	1517	1613
	13.94	1443	1523	1638
	13.96	1396	1532	1591
	13.98	1507	1487	1662
	14	1509	1494	1659
	14.02	1474	1472	1617
	14.04	1529	1508	1651
	14.06	1507	1484	1566
	14.08	1516	1456	1603
	14.1	1474	1511	1573
	14.12	1498	1475	1598
	14.14	1516	1517	1605
	14.16	1463	1459	1564
	14.18	1524	1486	1625
	14.2	1484	1457	1545
	14.22	1492	1485	1627
	14.24	1412	1427	1572
	14.26	1482	1479	1655
	14.28	1421	1480	1596
	14.3	1425	1503	1645
	14.32	1501	1422	1645
	14.34	1476	1447	1643
	14.36	1415	1450	1540
	14.38	1447	1510	1569
	14.4	1421	1429	1553
	14.42	1490	1373	1579
	14.44	1408	1490	1630
	14.46	1448	1485	1583
	14.48	1461	1504	1614
	14.5	1371	1433	1609
	14.52	1413	1478	1577
	14.54	1436	1404	1593
	14.56	1371	1440	1607
	14.58	1349	1421	1476
	14.6	1344	1490	1600
	14.62	1375	1385	1573
	14.64	1332	1504	1584
	14.66	1396	1455	1569
	14.68	1415	1427	1605
	14.7	1437	1430	1602
	14.72	1401	1500	1599
	14.74	1387	1475	1575
	14.76	1358	1399	1678
	14.78	1380	1459	1714
	14.8	1309	1427	1578
	14.82	1397	1400	1601
	14.84	1419	1416	1668
	14.86	1402	1454	1653
	14.88	1356	1386	1696
	14.9	1382	1460	1688
	14.92	1377	1421	1657
	14.94	1341	1395	1691
	14.96	1347	1417	1703
	14.98	1389	1447	1719
	15	1415	1440	1698
	15.02	1394	1453	1808
	15.04	1354	1457	1749
	15.06	1364	1425	1802
	15.08	1424	1496	1829
	15.1	1310	1513	1840
	15.12	1370	1401	1751
	15.14	1338	1401	1867
	15.16	1329	1432	1818
	15.18	1416	1443	1709
	15.2	1355	1430	1773
	15.22	1414	1420	1748
	15.24	1312	1413	1752
	15.26	1313	1375	1806
	15.28	1398	1455	1747
	15.3	1384	1376	1714
	15.32	1377	1495	1732
	15.34	1341	1369	1650
	15.36	1358	1434	1703
	15.38	1306	1485	1693
	15.4	1338	1362	1643
	15.42	1372	1339	1664
	15.44	1364	1367	1576
	15.46	1280	1393	1615
	15.48	1312	1359	1578
	15.5	1370	1344	1569
	15.52	1291	1370	1606
	15.54	1332	1369	1543
	15.56	1339	1372	1564
	15.58	1322	1315	1496
	15.6	1314	1355	1567
	15.62	1323	1309	1482
	15.64	1354	1289	1429
	15.66	1316	1317	1459
	15.68	1265	1267	1465
	15.7	1304	1284	1422
	15.72	1287	1382	1412
	15.74	1281	1243	1473
	15.76	1321	1248	1443
	15.78	1276	1338	1403
	15.8	1329	1314	1385
	15.82	1250	1302	1368
	15.84	1277	1350	1405
	15.86	1260	1280	1396
	15.88	1269	1258	1480
	15.9	1231	1300	1379
	15.92	1271	1278	1442
	15.94	1245	1239	1460
	15.96	1250	1261	1449
	15.98	1255	1323	1426
	16	1264	1289	1398
	16.02	1290	1330	1425
	16.04	1310	1253	1441
	16.06	1326	1201	1388
	16.08	1230	1239	1372
	16.1	1241	1236	1402
	16.12	1291	1269	1417
	16.14	1240	1224	1408
	16.16	1250	1212	1442
	16.18	1261	1296	1378
	16.2	1194	1316	1406
	16.22	1185	1335	1440
	16.24	1217	1218	1390
	16.26	1225	1244	1399
	16.28	1211	1235	1304
	16.3	1252	1243	1355
	16.32	1201	1270	1380
	16.34	1213	1216	1370
	16.36	1226	1181	1375
	16.38	1222	1189	1389
	16.4	1207	1225	1324
	16.42	1218	1217	1380
	16.44	1241	1309	1357
	16.46	1271	1232	1361
	16.48	1263	1231	1323
	16.5	1220	1273	1306
	16.52	1205	1225	1352
	16.54	1168	1192	1326
	16.56	1224	1216	1304
	16.58	1269	1237	1362
	16.6	1201	1195	1288
	16.62	1225	1170	1369
	16.64	1173	1261	1368
	16.66	1207	1211	1333
	16.68	1216	1213	1388
	16.7	1182	1221	1363
	16.72	1161	1230	1342
	16.74	1189	1147	1372
	16.76	1177	1240	1369
	16.78	1167	1172	1355
	16.8	1183	1168	1344
	16.82	1208	1160	1337
	16.84	1167	1218	1342
	16.86	1218	1245	1278
	16.88	1148	1216	1313
	16.9	1182	1153	1384
	16.92	1164	1164	1300
	16.94	1190	1153	1327
	16.96	1174	1247	1336
	16.98	1196	1224	1300
	17	1147	1158	1355
	17.02	1133	1154	1292
	17.04	1105	1127	1332
	17.06	1226	1148	1279
	17.08	1152	1168	1339
	17.1	1151	1177	1294
	17.12	1138	1159	1341
	17.14	1137	1188	1276
	17.16	1177	1161	1368
	17.18	1114	1138	1315
	17.2	1168	1248	1353
	17.22	1121	1163	1347
	17.24	1138	1145	1326
	17.26	1135	1108	1317
	17.28	1131	1126	1315
	17.3	1156	1180	1280
	17.32	1067	1088	1328
	17.34	1170	1139	1272
	17.36	1105	1073	1327
	17.38	1124	1163	1307
	17.4	1106	1165	1266
	17.42	1130	1117	1307
	17.44	1138	1119	1303
	17.46	1080	1163	1279
	17.48	1125	1162	1314
	17.5	1157	1088	1323
	17.52	1137	1166	1225
	17.54	1131	1172	1251
	17.56	1123	1155	1279
	17.58	1099	1156	1277
	17.6	1137	1102	1277
	17.62	1145	1121	1273
	17.64	1132	1116	1330
	17.66	1103	1112	1231
	17.68	1128	1116	1278
	17.7	1086	1123	1310
	17.72	1165	1086	1260
	17.74	1154	1065	1252
	17.76	1091	1054	1209
	17.78	1088	1063	1259
	17.8	1077	1137	1272
	17.82	1084	1038	1339
	17.84	1088	1084	1251
	17.86	1093	1148	1219
	17.88	1136	1116	1235
	17.9	1125	1115	1277
	17.92	1098	1080	1275
	17.94	1084	1135	1293
	17.96	1059	1062	1251
	17.98	1075	1078	1250
	18	1105	1053	1235
	18.02	1041	1054	1185
	18.04	1062	1060	1222
	18.06	1062	1095	1247
	18.08	1038	1086	1217
	18.1	1043	1098	1263
	18.12	1044	1104	1191
	18.14	1028	1126	1228
	18.16	1103	1040	1213
	18.18	1069	1039	1230
	18.2	1070	1085	1223
	18.22	1061	1058	1128
	18.24	1024	1039	1236
	18.26	1086	1035	1275
	18.28	1076	1038	1250
	18.3	1003	1112	1229
	18.32	961	1118	1224
	18.34	1031	1067	1236
	18.36	1017	1035	1234
	18.38	1039	1010	1203
	18.4	1055	1077	1210
	18.42	1047	1096	1183
	18.44	1023	986	1203
	18.46	1002	1056	1172
	18.48	969	1022	1225
	18.5	1033	995	1244
	18.52	1003	1072	1234
	18.54	987	1033	1174
	18.56	1042	1020	1176
	18.58	999	974	1192
	18.6	995	982	1159
	18.62	1005	987	1251
	18.64	1021	979	1218
	18.66	1050	1021	1174
	18.68	1029	969	1173
	18.7	972	980	1162
	18.72	1056	1050	1196
	18.74	1021	1016	1188
	18.76	1058	1046	1152
	18.78	973	996	1202
	18.8	987	942	1210
	18.82	955	1029	1162
	18.84	987	1054	1181
	18.86	967	986	1146
	18.88	966	955	1206
	18.9	990	992	1148
	18.92	1001	995	1147
	18.94	1004	967	1142
	18.96	958	996	1182
	18.98	1015	968	1190
	19	1026	1001	1175
	19.02	929	980	1124
	19.04	972	1036	1101
	19.06	987	1023	1159
	19.08	1007	997	1133
	19.1	950	985	1167
	19.12	990	980	1125
	19.14	957	1051	1185
	19.16	953	1020	1180
	19.18	964	970	1061
	19.2	907	951	1150
	19.22	900	1006	1135
	19.24	952	999	1207
	19.26	903	985	1122
	19.28	960	997	1161
	19.3	947	982	1177
	19.32	890	991	1198
	19.34	904	932	1122
	19.36	974	899	1093
	19.38	965	963	1144
	19.4	955	925	1127
	19.42	957	953	1052
	19.44	980	923	1140
	19.46	954	926	1150
	19.48	945	956	1069
	19.5	967	955	1057
	19.52	966	909	1072
	19.54	951	934	1154
	19.56	951	937	1077
	19.58	928	961	1128
	19.6	930	988	1084
	19.62	893	950	1075
	19.64	945	907	1105
	19.66	928	975	1108
	19.68	855	941	1102
	19.7	956	922	1083
	19.72	911	919	1107
	19.74	969	920	1128
	19.76	944	919	1097
	19.78	921	914	1106
	19.8	885	907	1063
	19.82	925	927	1042
	19.84	928	935	1088
	19.86	916	896	1096
	19.88	874	921	1067
	19.9	892	928	1068
	19.92	893	860	1001
	19.94	879	911	1115
	19.96	919	955	1079
	19.98	881	956	1110
	20	875	903	1110
	20.02	843	942	1045
	20.04	908	901	1075
	20.06	914	903	1058
	20.08	872	839	1057
	20.1	868	909	1061
	20.12	879	863	1045
	20.14	872	909	967
	20.16	904	940	1029
	20.18	910	876	1039
	20.2	936	869	1049
	20.22	835	911	1036
	20.24	902	863	1020
	20.26	836	854	1036
	20.28	831	878	1014
	20.3	882	931	1080
	20.32	870	936	1012
	20.34	867	903	1061
	20.36	826	882	1050
	20.38	874	892	1047
	20.4	861	914	1042
	20.42	877	866	1052
	20.44	898	872	1021
	20.46	834	869	1037
	20.48	825	848	1037
	20.5	858	873	1052
	20.52	838	903	978
	20.54	777	887	1023
	20.56	791	874	1017
	20.58	854	872	1050
	20.6	809	888	1005
	20.62	781	841	1051
	20.64	820	855	1039
	20.66	806	855	1032
	20.68	821	878	1023
	20.7	856	822	1032
	20.72	883	853	1035
	20.74	846	889	1056
	20.76	846	838	987
	20.78	823	870	1004
	20.8	800	926	1069
	20.82	833	889	1059
	20.84	849	838	1048
	20.86	836	889	1050
	20.88	824	874	1056
	20.9	842	859	1035
	20.92	793	885	1050
	20.94	814	855	1148
	20.96	808	900	1085
	20.98	791	865	1069
	21	830	825	1131
	21.02	851	841	1152
	21.04	773	874	1110
	21.06	813	859	1170
	21.08	748	890	1133
	21.1	789	881	1156
	21.12	791	871	1184
	21.14	791	867	1251
	21.16	787	890	1243
	21.18	834	914	1283
	21.2	768	852	1287
	21.22	794	899	1351
	21.24	794	940	1352
	21.26	808	861	1390
	21.28	794	882	1440
	21.3	761	867	1500
	21.32	786	946	1578
	21.34	775	962	1671
	21.36	777	957	1707
	21.38	770	957	1723
	21.4	749	998	1821
	21.42	770	982	1908
	21.44	763	991	1995
	21.46	792	1000	1967
	21.48	771	1040	1998
	21.5	736	1049	2004
	21.52	783	1022	2066
	21.54	765	1037	2034
	21.56	780	1073	2074
	21.58	796	1121	2096
	21.6	775	1084	2060
	21.62	766	1102	2042
	21.64	736	1080	2068
	21.66	796	1097	1982
	21.68	747	1062	1902
	21.7	729	1023	1880
	21.72	733	1021	1817
	21.74	772	1024	1695
	21.76	788	1027	1675
	21.78	783	969	1637
	21.8	778	1034	1571
	21.82	740	1024	1472
	21.84	739	964	1430
	21.86	783	952	1364
	21.88	762	931	1323
	21.9	781	890	1278
	21.92	777	884	1266
	21.94	778	903	1210
	21.96	785	902	1179
	21.98	755	883	1199
	22	785	857	1125
	22.02	752	851	1113
	22.04	814	842	1058
	22.06	811	935	1136
	22.08	774	857	1059
	22.1	784	828	1039
	22.12	785	854	965
	22.14	738	831	1036
	22.16	762	815	1021
	22.18	807	864	1024
	22.2	727	808	1020
	22.22	729	846	972
	22.24	720	822	1001
	22.26	745	802	928
	22.28	818	825	918
	22.3	747	810	922
	22.32	740	806	971
	22.34	758	815	900
	22.36	783	830	972
	22.38	794	853	900
	22.4	742	836	915
	22.42	802	826	981
	22.44	743	800	976
	22.46	754	800	933
	22.48	771	828	937
	22.5	750	878	922
	22.52	796	800	908
	22.54	759	849	914
	22.56	786	852	987
	22.58	733	816	933
	22.6	822	840	922
	22.62	823	845	983
	22.64	827	876	908
	22.66	812	891	980
	22.68	843	861	1022
	22.7	850	900	1031
	22.72	901	920	1014
	22.74	850	934	1042
	22.76	848	965	1036
	22.78	861	982	990
	22.8	909	975	1052
	22.82	945	969	1067
	22.84	963	968	1070
	22.86	952	951	1067
	22.88	959	1001	1162
	22.9	1061	995	1017
	22.92	957	1010	1097
	22.94	945	1005	1057
	22.96	950	1012	1064
	22.98	939	991	1091
	23	876	1030	1008
	23.02	945	996	1021
	23.04	944	954	986
	23.06	930	994	947
	23.08	850	917	983
	23.1	835	908	947
	23.12	889	881	949
	23.14	822	872	935
	23.16	764	912	871
	23.18	744	836	969
	23.2	805	863	944
	23.22	802	902	988
	23.24	824	862	968
	23.26	747	819	881
	23.28	765	861	928
	23.3	797	875	872
	23.32	804	884	878
	23.34	811	851	921
	23.36	769	806	900
	23.38	762	829	932
	23.4	772	857	998
	23.42	811	780	868
	23.44	803	841	967
	23.46	831	874	951
	23.48	754	816	952
	23.5	736	824	886
	23.52	760	828	929
	23.54	770	855	922
	23.56	791	856	930
	23.58	801	811	964
	23.6	775	822	957
	23.62	820	792	902
	23.64	817	850	902
	23.66	760	869	904
	23.68	846	923	951
	23.7	778	869	925
	23.72	852	852	961
	23.74	781	856	960
	23.76	803	917	951
	23.78	857	887	933
	23.8	777	905	987
	23.82	816	914	949
	23.84	864	855	940
	23.86	820	870	934
	23.88	835	868	979
	23.9	843	896	986
	23.92	809	906	986
	23.94	861	851	1013
	23.96	840	850	1025
	23.98	830	875	998
	24	859	908	1051
	24.02	860	910	1083
	24.04	866	964	1077
	24.06	928	908	1070
	24.08	848	946	1028
	24.1	876	1010	1051
	24.12	918	943	1077
	24.14	878	973	1113
	24.16	862	1001	1108
	24.18	879	943	1114
	24.2	932	1002	1169
	24.22	962	1029	1153
	24.24	953	997	1115
	24.26	900	1046	1192
	24.28	994	1025	1231
	24.3	1012	1103	1233
	24.32	982	1018	1244
	24.34	1071	1043	1252
	24.36	1086	1069	1280
	24.38	1040	1076	1307
	24.4	1090	1154	1358
	24.42	1130	1151	1383
	24.44	1171	1174	1367
	24.46	1162	1174	1428
	24.48	1229	1261	1419
	24.5	1200	1266	1576
	24.52	1255	1324	1521
	24.54	1320	1330	1565
	24.56	1425	1351	1565
	24.58	1352	1494	1605
	24.6	1438	1411	1673
	24.62	1451	1484	1693
	24.64	1601	1561	1739
	24.66	1621	1572	1815
	24.68	1648	1623	1868
	24.7	1684	1760	1999
	24.72	1792	1789	2004
	24.74	1868	1845	2056
	24.76	1999	1901	2168
	24.78	2046	2008	2184
	24.8	2101	2096	2273
	24.82	2219	2251	2485
	24.84	2334	2311	2631
	24.86	2450	2349	2763
	24.88	2523	2506	2925
	24.9	2741	2758	3159
	24.92	2962	2848	3326
	24.94	3091	3028	3578
	24.96	3315	3218	3912
	24.98	3489	3360	4080
	25	3885	3650	4602
	25.02	4302	3997	4979
	25.04	4655	4414	5601
	25.06	5155	4619	5988
	25.08	5524	5144	6658
	25.1	6168	5739	7543
	25.12	6763	6266	8277
	25.14	7544	7087	9146
	25.16	8486	7800	10402
	25.18	9586	8763	11675
	25.2	10697	9885	12657
	25.22	11853	11009	14233
	25.24	13168	12216	15658
	25.26	14978	13567	17251
	25.28	16147	14742	18511
	25.3	18013	16493	20134
	25.32	19323	17769	21060
	25.34	20837	19362	22039
	25.36	21838	20398	23078
	25.38	22423	21249	23265
	25.4	23207	22070	23124
	25.42	23003	22158	22847
	25.44	22859	22300	21741
	25.46	22148	21662	20987
	25.48	21301	20918	19771
	25.5	19783	20208	18085
	25.52	18390	18952	16444
	25.54	16907	17377	14776
	25.56	15243	15733	13150
	25.58	13582	14155	11666
	25.6	11947	12990	10627
	25.62	10533	11394	9124
	25.64	9436	10087	8133
	25.66	8314	9010	7298
	25.68	7282	7959	6491
	25.7	6522	6934	5782
	25.72	5827	6250	5307
	25.74	5320	5700	4794
	25.76	4746	5002	4365
	25.78	4259	4592	3956
	25.8	3898	4141	3807
	25.82	3588	3893	3484
	25.84	3340	3553	3309
	25.86	3170	3268	3131
	25.88	2921	3108	2915
	25.9	2787	2859	2789
	25.92	2543	2746	2694
	25.94	2451	2526	2466
	25.96	2232	2381	2421
	25.98	2166	2356	2347
	26	2101	2203	2258
	26.02	1974	2118	2115
	26.04	1887	1988	2029
	26.06	1853	1882	2028
	26.08	1815	1869	1955
	26.1	1726	1768	1840
	26.12	1640	1705	1844
	26.14	1653	1689	1887
	26.16	1642	1675	1856
	26.18	1571	1612	1754
	26.2	1525	1586	1745
	26.22	1485	1577	1753
	26.24	1476	1549	1714
	26.26	1402	1519	1652
	26.28	1399	1505	1722
	26.3	1417	1462	1702
	26.32	1357	1485	1707
	26.34	1418	1467	1693
	26.36	1339	1430	1768
	26.38	1364	1442	1647
	26.4	1301	1473	1711
	26.42	1257	1479	1798
	26.44	1279	1314	1672
	26.46	1310	1406	1754
	26.48	1273	1432	1728
	26.5	1282	1424	1803
	26.52	1347	1406	1797
	26.54	1215	1425	1827
	26.56	1271	1413	1830
	26.58	1286	1405	1795
	26.6	1200	1307	1786
	26.62	1232	1393	1751
	26.64	1224	1416	1792
	26.66	1220	1443	1764
	26.68	1288	1446	1703
	26.7	1312	1470	1721
	26.72	1361	1414	1746
	26.74	1272	1377	1627
	26.76	1354	1403	1641
	26.78	1354	1400	1613
	26.8	1354	1414	1705
	26.82	1360	1458	1599
	26.84	1390	1489	1689
	26.86	1369	1469	1752
	26.88	1472	1439	1723
	26.9	1386	1462	1720
	26.92	1456	1497	1821
	26.94	1494	1481	1791
	26.96	1541	1528	1872
	26.98	1531	1597	1897
	27	1617	1717	1884
	27.02	1678	1653	2057
	27.04	1740	1747	2020
	27.06	1827	1776	2162
	27.08	1872	1834	2285
	27.1	1985	1946	2357
	27.12	2090	2090	2421
	27.14	2114	2135	2573
	27.16	2257	2139	2809
	27.18	2353	2314	2963
	27.2	2530	2421	3163
	27.22	2696	2586	3331
	27.24	3007	2766	3581
	27.26	3168	2880	3767
	27.28	3377	3136	4285
	27.3	3598	3296	4521
	27.32	4053	3699	5022
	27.34	4317	4229	5610
	27.36	4936	4462	6181
	27.38	5473	5009	6641
	27.4	6023	5372	7627
	27.42	6722	5956	8220
	27.44	7417	6567	8827
	27.46	8000	7426	9371
	27.48	8825	7762	10480
	27.5	9374	8674	10706
	27.52	9842	9160	10866
	27.54	10001	9140	10892
	27.56	10321	9598	10564
	27.58	10286	9804	10126
	27.6	9739	9565	9543
	27.62	9183	9145	8732
	27.64	8366	8584	7934
	27.66	7624	7758	7064
	27.68	7016	7166	6486
	27.7	6198	6444	5782
	27.72	5354	5753	5086
	27.74	4718	5167	4403
	27.76	4277	4664	4082
	27.78	3882	4160	3702
	27.8	3475	3687	3432
	27.82	3239	3341	3173
	27.84	2833	3049	2915
	27.86	2735	2945	2822
	27.88	2538	2578	2532
	27.9	2366	2528	2499
	27.92	2205	2284	2258
	27.94	2063	2058	2079
	27.96	1961	2103	1996
	27.98	1898	1926	1934
	28	1735	1778	1832
	28.02	1704	1685	1759
	28.04	1577	1656	1665
	28.06	1530	1655	1656
	28.08	1468	1497	1521
	28.1	1404	1530	1479
	28.12	1355	1393	1487
	28.14	1316	1319	1408
	28.16	1246	1299	1355
	28.18	1226	1266	1395
	28.2	1195	1234	1389
	28.22	1109	1161	1280
	28.24	1161	1225	1291
	28.26	1039	1128	1248
	28.28	1080	1081	1222
	28.3	991	1136	1243
	28.32	975	1071	1152
	28.34	978	996	1183
	28.36	1017	1036	1205
	28.38	952	967	1154
	28.4	994	987	1184
	28.42	917	937	1177
	28.44	921	970	1137
	28.46	892	942	1128
	28.48	843	935	1090
	28.5	894	945	1048
	28.52	800	941	1051
	28.54	832	904	1099
	28.56	858	892	1005
	28.58	802	834	1005
	28.6	762	852	1088
	28.62	768	837	1014
	28.64	757	796	994
	28.66	758	879	1065
	28.68	744	839	1055
	28.7	778	846	1023
	28.72	699	814	1085
	28.74	741	821	1025
	28.76	725	827	1008
	28.78	749	788	987
	28.8	808	754	959
	28.82	674	769	936
	28.84	760	749	978
	28.86	735	756	941
	28.88	767	720	945
	28.9	661	744	910
	28.92	676	744	898
	28.94	687	753	916
	28.96	725	776	905
	28.98	672	754	915
	29	703	712	942
	29.02	668	738	909
	29.04	663	709	855
	29.06	692	733	868
	29.08	677	689	890
	29.1	656	741	862
	29.12	645	730	869
	29.14	666	723	878
	29.16	661	737	880
	29.18	679	689	824
	29.2	649	726	824
	29.22	666	702	813
	29.24	658	701	861
	29.26	630	724	870
	29.28	647	689	867
	29.3	658	675	865
	29.32	661	681	854
	29.34	616	680	854
	29.36	667	697	850
	29.38	631	652	837
	29.4	651	677	788
	29.42	653	692	856
	29.44	586	649	849
	29.46	642	672	852
	29.48	595	654	880
	29.5	594	669	948
	29.52	601	656	874
	29.54	601	654	839
	29.56	557	702	854
	29.58	582	626	816
	29.6	612	575	848
	29.62	609	629	852
	29.64	588	626	865
	29.66	575	672	847
	29.68	620	665	802
	29.7	571	660	836
	29.72	613	609	820
	29.74	547	677	825
	29.76	598	653	810
	29.78	585	608	837
	29.8	547	633	814
	29.82	557	683	861
	29.84	595	648	824
	29.86	593	631	847
	29.88	565	705	878
	29.9	584	636	809
	29.92	556	670	828
	29.94	569	638	856
	29.96	607	646	869
	29.98	576	629	911
	30	570	655	864
	30.02	561	624	857
	30.04	531	638	897
	30.06	543	645	914
	30.08	584	682	932
	30.1	545	642	927
	30.12	561	628	941
	30.14	551	684	978
	30.16	582	713	1035
	30.18	567	682	1016
	30.2	573	655	1042
	30.22	579	648	1116
	30.24	547	683	1055
	30.26	536	671	1059
	30.28	541	696	1114
	30.3	562	705	1172
	30.32	541	677	1241
	30.34	537	718	1198
	30.36	525	703	1266
	30.38	533	689	1224
	30.4	568	688	1249
	30.42	574	728	1369
	30.44	563	721	1341
	30.46	542	740	1403
	30.48	566	727	1486
	30.5	560	713	1476
	30.52	546	741	1469
	30.54	583	774	1431
	30.56	541	783	1484
	30.58	577	753	1547
	30.6	553	739	1566
	30.62	548	707	1611
	30.64	554	756	1605
	30.66	543	792	1604
	30.68	572	782	1593
	30.7	545	749	1648
	30.72	578	810	1626
	30.74	584	837	1574
	30.76	530	785	1639
	30.78	537	773	1640
	30.8	612	776	1684
	30.82	573	809	1626
	30.84	555	769	1555
	30.86	588	862	1559
	30.88	595	794	1480
	30.9	575	752	1477
	30.92	540	799	1385
	30.94	562	754	1435
	30.96	578	767	1269
	30.98	545	738	1227
	31	580	700	1191
	31.02	517	732	1141
	31.04	540	725	1142
	31.06	526	686	1068
	31.08	565	675	1023
	31.1	512	666	995
	31.12	561	630	995
	31.14	578	666	942
	31.16	527	662	922
	31.18	532	627	868
	31.2	583	643	845
	31.22	557	617	920
	31.24	525	599	853
	31.26	549	588	806
	31.28	531	583	823
	31.3	544	596	788
	31.32	498	580	739
	31.34	560	596	802
	31.36	512	575	737
	31.38	485	555	715
	31.4	470	579	755
	31.42	505	555	772
	31.44	534	572	758
	31.46	488	579	744
	31.48	509	565	699
	31.5	476	555	699
	31.52	470	528	701
	31.54	500	573	751
	31.56	529	564	754
	31.58	462	514	767
	31.6	470	536	717
	31.62	465	539	724
	31.64	487	538	664
	31.66	491	550	696
	31.68	516	527	676
	31.7	448	543	686
	31.72	460	534	742
	31.74	462	520	681
	31.76	480	548	686
	31.78	455	552	688
	31.8	458	539	684
	31.82	466	528	681
	31.84	485	497	678
	31.86	457	512	704
	31.88	487	528	696
	31.9	479	533	642
	31.92	451	501	621
	31.94	467	490	649
	31.96	465	520	670
	31.98	489	500	667
	32	436	543	602
	32.02	466	538	669
	32.04	466	499	675
	32.06	446	500	591
	32.08	453	508	635
	32.1	459	478	665
	32.12	468	509	663
	32.14	479	528	680
	32.16	452	480	687
	32.18	481	446	657
	32.2	498	514	650
	32.22	415	521	649
	32.24	459	483	664
	32.26	449	489	637
	32.28	467	492	595
	32.3	492	522	672
	32.32	420	492	636
	32.34	480	467	679
	32.36	439	519	612
	32.38	464	518	590
	32.4	495	507	635
	32.42	471	505	654
	32.44	471	505	614
	32.46	471	529	637
	32.48	508	511	643
	32.5	468	495	686
	32.52	484	542	638
	32.54	435	492	631
	32.56	490	497	662
	32.58	506	535	680
	32.6	480	516	676
	32.62	508	518	660
	32.64	456	535	602
	32.66	481	544	658
	32.68	467	560	624
	32.7	523	542	593
	32.72	488	515	637
	32.74	471	539	641
	32.76	496	518	598
	32.78	506	547	634
	32.8	501	511	617
	32.82	481	525	617
	32.84	458	501	681
	32.86	444	490	609
	32.88	442	496	653
	32.9	434	512	623
	32.92	459	514	623
	32.94	482	472	647
	32.96	484	479	597
	32.98	489	515	645
	33	445	496	611
	33.02	457	483	620
	33.04	406	530	584
	33.06	453	563	640
	33.08	461	488	644
	33.1	465	532	615
	33.12	433	488	619
	33.14	431	487	608
	33.16	496	534	661
	33.18	497	491	652
	33.2	469	512	619
	33.22	449	502	627
	33.24	461	491	656
	33.26	444	493	617
	33.28	462	515	677
	33.3	442	496	646
	33.32	474	542	644
	33.34	446	503	655
	33.36	463	530	652
	33.38	455	498	667
	33.4	397	496	643
	33.42	433	482	672
	33.44	439	482	669
	33.46	463	474	642
	33.48	449	492	642
	33.5	454	506	660
	33.52	456	500	652
	33.54	433	500	636
	33.56	447	496	656
	33.58	440	524	669
	33.6	433	512	677
	33.62	441	519	647
	33.64	469	508	695
	33.66	449	482	679
	33.68	448	506	691
	33.7	440	484	682
	33.72	448	500	689
	33.74	409	490	665
	33.76	443	507	683
	33.78	479	523	696
	33.8	471	500	751
	33.82	426	510	756
	33.84	428	484	774
	33.86	445	503	747
	33.88	424	511	754
	33.9	430	536	735
	33.92	478	521	807
	33.94	462	550	842
	33.96	489	593	883
	33.98	481	546	870
	34	475	595	890
	34.02	437	565	852
	34.04	475	568	867
	34.06	427	647	908
	34.08	482	571	937
	34.1	454	576	845
	34.12	482	597	822
	34.14	479	562	868
	34.16	486	560	909
	34.18	477	547	883
	34.2	514	554	938
	34.22	474	575	905
	34.24	480	588	853
	34.26	443	607	926
	34.28	469	543	976
	34.3	454	562	911
	34.32	483	580	900
	34.34	469	582	923
	34.36	499	557	932
	34.38	493	565	924
	34.4	475	532	899
	34.42	450	569	913
	34.44	443	534	873
	34.46	473	559	913
	34.48	490	560	930
	34.5	472	585	894
	34.52	430	566	867
	34.54	415	551	933
	34.56	438	564	886
	34.58	440	562	858
	34.6	452	574	934
	34.62	465	567	890
	34.64	472	548	885
	34.66	489	572	858
	34.68	499	508	859
	34.7	523	561	913
	34.72	464	594	891
	34.74	492	595	846
	34.76	486	620	886
	34.78	499	616	858
	34.8	520	565	841
	34.82	510	573	835
	34.84	520	599	839
	34.86	465	590	839
	34.88	476	587	850
	34.9	493	628	824
	34.92	535	573	830
	34.94	518	603	823
	34.96	521	589	824
	34.98	555	618	799
	35	556	596	761
	35.02	538	610	739
	35.04	508	564	842
	35.06	531	598	790
	35.08	525	641	751
	35.1	515	551	805
	35.12	528	583	741
	35.14	544	613	776
	35.16	581	621	748
	35.18	580	586	829
	35.2	569	588	805
	35.22	551	607	787
	35.24	622	594	778
	35.26	613	606	844
	35.28	570	588	785
	35.3	555	607	805
	35.32	566	639	793
	35.34	618	626	819
	35.36	612	658	826
	35.38	609	653	824
	35.4	627	703	843
	35.42	589	651	833
	35.44	607	654	854
	35.46	620	666	881
	35.48	682	727	881
	35.5	672	702	882
	35.52	670	701	904
	35.54	643	732	905
	35.56	689	749	931
	35.58	711	800	929
	35.6	761	731	959
	35.62	764	763	977
	35.64	797	812	1030
	35.66	790	804	1038
	35.68	829	885	1061
	35.7	821	878	1151
	35.72	866	946	1139
	35.74	963	941	1245
	35.76	958	977	1210
	35.78	1029	969	1312
	35.8	1107	1044	1342
	35.82	1121	1128	1429
	35.84	1172	1183	1496
	35.86	1203	1250	1650
	35.88	1233	1315	1669
	35.9	1362	1303	1715
	35.92	1515	1517	1952
	35.94	1608	1547	2095
	35.96	1768	1666	2310
	35.98	1965	1807	2516
	36	2069	1915	2609
	36.02	2273	2119	2862
	36.04	2507	2360	3188
	36.06	2811	2583	3519
	36.08	3040	2772	3801
	36.1	3405	3106	4059
	36.12	3652	3439	4404
	36.14	3900	3655	4650
	36.16	4197	3910	4799
	36.18	4282	4140	4822
	36.2	4350	4218	4778
	36.22	4302	4246	4718
	36.24	4197	4245	4443
	36.26	4064	4108	4235
	36.28	3732	3901	3854
	36.3	3573	3679	3530
	36.32	3181	3341	3293
	36.34	2941	3110	2904
	36.36	2664	2885	2789
	36.38	2395	2486	2430
	36.4	2182	2345	2188
	36.42	1986	2077	2010
	36.44	1756	1870	1924
	36.46	1633	1786	1803
	36.48	1550	1630	1662
	36.5	1444	1526	1552
	36.52	1306	1442	1566
	36.54	1235	1274	1422
	36.56	1249	1261	1375
	36.58	1136	1225	1307
	36.6	1204	1172	1323
	36.62	1114	1097	1275
	36.64	1082	1113	1270
	36.66	1075	1102	1307
	36.68	1046	1048	1246
	36.7	1049	1080	1235
	36.72	1046	1034	1238
	36.74	1057	1060	1223
	36.76	1062	1076	1386
	36.78	1035	1091	1326
	36.8	1078	1052	1312
	36.82	1138	1128	1318
	36.84	1129	1178	1416
	36.86	1227	1170	1429
	36.88	1205	1269	1520
	36.9	1338	1267	1603
	36.92	1320	1288	1594
	36.94	1395	1434	1766
	36.96	1535	1418	1764
	36.98	1570	1530	1873
	37	1667	1509	1804
	37.02	1735	1666	1895
	37.04	1647	1739	1910
	37.06	1725	1657	1903
	37.08	1706	1682	1936
	37.1	1791	1789	1875
	37.12	1758	1792	1890
	37.14	1689	1732	1923
	37.16	1663	1671	1784
	37.18	1689	1650	1776
	37.2	1506	1630	1668
	37.22	1542	1618	1673
	37.24	1455	1472	1575
	37.26	1393	1447	1557
	37.28	1314	1409	1479
	37.3	1345	1354	1480
	37.32	1229	1327	1539
	37.34	1174	1332	1526
	37.36	1255	1260	1583
	37.38	1215	1290	1571
	37.4	1182	1243	1561
	37.42	1163	1276	1593
	37.44	1160	1286	1638
	37.46	1189	1228	1691
	37.48	1269	1308	1696
	37.5	1282	1269	1814
	37.52	1251	1398	1899
	37.54	1319	1378	2083
	37.56	1377	1460	2072
	37.58	1486	1602	2125
	37.6	1629	1630	2255
	37.62	1656	1679	2511
	37.64	1824	1764	2555
	37.66	2019	1962	2832
	37.68	1994	2097	2989
	37.7	2233	2201	3205
	37.72	2431	2406	3534
	37.74	2747	2660	3644
	37.76	2946	2793	3937
	37.78	3199	3001	4310
	37.8	3515	3342	4568
	37.82	3696	3547	4762
	37.84	3920	3798	4918
	37.86	4156	4084	5162
	37.88	4309	4289	5115
	37.9	4460	4238	5191
	37.92	4489	4392	5248
	37.94	4418	4403	5093
	37.96	4324	4402	4866
	37.98	4266	4343	4867
	38	4219	4175	4649
	38.02	3882	4026	4198
	38.04	3678	3759	4066
	38.06	3550	3631	3762
	38.08	3164	3549	3551
	38.1	2988	3113	3288
	38.12	2795	2922	2885
	38.14	2510	2769	2794
	38.16	2414	2595	2653
	38.18	2185	2513	2490
	38.2	2077	2213	2255
	38.22	1997	1991	2256
	38.24	1819	1877	2141
	38.26	1672	1850	1989
	38.28	1622	1788	1907
	38.3	1565	1651	1777
	38.32	1531	1576	1775
	38.34	1560	1532	1681
	38.36	1439	1476	1684
	38.38	1399	1512	1689
	38.4	1403	1455	1591
	38.42	1393	1457	1626
	38.44	1387	1412	1673
	38.46	1400	1442	1661
	38.48	1372	1430	1709
	38.5	1541	1440	1701
	38.52	1487	1478	1749
	38.54	1575	1523	1741
	38.56	1609	1508	1761
	38.58	1589	1637	1864
	38.6	1772	1717	1930
	38.62	1825	1694	2020
	38.64	1843	1765	2072
	38.66	1817	1812	1968
	38.68	1902	1790	2005
	38.7	1852	1816	2039
	38.72	1786	1880	1969
	38.74	1823	1877	1884
	38.76	1736	1835	1847
	38.78	1692	1731	1742
	38.8	1601	1709	1622
	38.82	1528	1562	1632
	38.84	1438	1484	1479
	38.86	1367	1455	1423
	38.88	1277	1296	1348
	38.9	1252	1237	1287
	38.92	1176	1199	1266
	38.94	1089	1116	1160
	38.96	1046	1055	1121
	38.98	999	1031	1102
	39	1025	1006	1085
	39.02	924	1003	1077
	39.04	946	957	1136
	39.06	943	903	1050
	39.08	905	883	1056
	39.1	892	876	1015
	39.12	901	880	1083
	39.14	941	927	1079
	39.16	893	965	1130
	39.18	911	953	1166
	39.2	918	989	1228
	39.22	1051	1027	1219
	39.24	1033	980	1276
	39.26	1072	998	1328
	39.28	1033	1108	1342
	39.3	1060	1112	1303
	39.32	1141	1090	1337
	39.34	1124	1047	1238
	39.36	1099	1134	1203
	39.38	1062	1115	1210
	39.4	1002	994	1093
	39.42	951	961	1041
	39.44	898	946	1015
	39.46	809	817	969
	39.48	751	871	908
	39.5	730	803	848
	39.52	711	741	794
	39.54	684	750	831
	39.56	637	665	770
	39.58	602	631	736
	39.6	574	610	745
	39.62	571	584	703
	39.64	543	601	687
	39.66	559	592	677
	39.68	519	577	612
	39.7	530	559	634
	39.72	503	566	663
	39.74	439	559	655
	39.76	497	530	612
	39.78	489	541	651
	39.8	516	534	632
	39.82	471	523	614
	39.84	464	470	566
	39.86	458	486	566
	39.88	440	477	531
	39.9	425	464	571
	39.92	444	488	569
	39.94	468	451	570
	39.96	454	496	552
	39.98	435	470	579
	40	457	456	543
	40.02	458	436	607
	40.04	457	475	571
	40.06	406	435	592
	40.08	441	453	594
	40.1	411	468	565
	40.12	412	458	542
	40.14	420	478	585
	40.16	416	499	546
	40.18	428	485	573
	40.2	399	452	569
	40.22	420	447	604
	40.24	405	449	556
	40.26	390	415	541
	40.28	401	432	533
	40.3	393	437	543
	40.32	416	448	542
	40.34	374	437	556
	40.36	437	462	585
	40.38	414	448	554
	40.4	422	456	546
	40.42	418	421	518
	40.44	399	441	561
	40.46	428	416	518
	40.48	397	459	533
	40.5	391	464	548
	40.52	436	436	541
	40.54	435	442	558
	40.56	410	458	602
	40.58	427	468	563
	40.6	395	443	538
	40.62	385	431	559
	40.64	412	456	538
	40.66	414	439	532
	40.68	398	452	551
	40.7	397	444	592
	40.72	425	464	579
	40.74	445	490	596
	40.76	440	486	650
	40.78	436	534	609
	40.8	496	506	612
	40.82	424	505	634
	40.84	458	517	652
	40.86	446	495	648
	40.88	499	545	666
	40.9	512	535	737
	40.92	511	580	744
	40.94	515	555	712
	40.96	566	607	757
	40.98	563	625	747
	41	600	627	769
	41.02	619	638	849
	41.04	650	687	902
	41.06	634	643	880
	41.08	682	734	965
	41.1	813	728	1055
	41.12	803	814	1159
	41.14	875	857	1152
	41.16	998	900	1302
	41.18	1086	996	1499
	41.2	1153	1104	1560
	41.22	1379	1249	1763
	41.24	1561	1398	2023
	41.26	1726	1535	2260
	41.28	1874	1739	2485
	41.3	2098	1960	2674
	41.32	2344	2114	2799
	41.34	2454	2333	2980
	41.36	2528	2416	2931
	41.38	2650	2494	2836
	41.4	2602	2519	2779
	41.42	2455	2524	2604
	41.44	2392	2358	2458
	41.46	2244	2340	2254
	41.48	1956	2127	2085
	41.5	1791	1945	1916
	41.52	1654	1867	1737
	41.54	1485	1718	1475
	41.56	1332	1499	1386
	41.58	1156	1352	1287
	41.6	1074	1198	1123
	41.62	958	1077	1088
	41.64	882	939	1030
	41.66	813	932	905
	41.68	727	832	915
	41.7	727	780	838
	41.72	700	717	769
	41.74	632	716	767
	41.76	572	679	708
	41.78	610	644	711
	41.8	530	633	709
	41.82	536	615	598
	41.84	499	555	635
	41.86	479	518	612
	41.88	452	493	599
	41.9	464	495	582
	41.92	433	496	584
	41.94	460	491	612
	41.96	443	442	577
	41.98	429	459	578
	42	404	455	576
	42.02	415	475	552
	42.04	390	452	560
	42.06	401	438	547
	42.08	410	426	546
	42.1	404	422	554
	42.12	391	431	555
	42.14	399	410	523
	42.16	386	426	514
	42.18	396	412	521
	42.2	360	402	494
	42.22	350	422	564
	42.24	398	408	507
	42.26	394	407	535
	42.28	384	377	514
	42.3	374	406	509
	42.32	377	369	489
	42.34	360	371	494
	42.36	344	434	525
	42.38	336	400	535
	42.4	332	412	505
	42.42	374	388	502
	42.44	381	417	511
	42.46	376	367	513
	42.48	373	361	508
	42.5	367	407	518
	42.52	350	406	512
	42.54	392	422	490
	42.56	366	379	535
	42.58	371	407	561
	42.6	385	385	535
	42.62	348	392	500
	42.64	342	405	522
	42.66	339	413	559
	42.68	323	380	520
	42.7	343	410	526
	42.72	355	403	555
	42.74	359	410	550
	42.76	357	448	553
	42.78	359	427	578
	42.8	357	406	542
	42.82	369	399	534
	42.84	337	428	541
	42.86	373	387	562
	42.88	372	388	564
	42.9	396	412	579
	42.92	346	424	556
	42.94	357	436	549
	42.96	334	410	570
	42.98	357	401	573
	43	339	393	537
	43.02	358	402	550
	43.04	356	423	517
	43.06	343	390	532
	43.08	370	427	538
	43.1	368	373	563
	43.12	376	409	545
	43.14	375	429	540
	43.16	393	387	594
	43.18	377	423	604
	43.2	417	427	552
	43.22	420	461	562
	43.24	411	407	557
	43.26	421	416	543
	43.28	397	476	586
	43.3	402	435	598
	43.32	413	443	591
	43.34	387	431	585
	43.36	365	439	586
	43.38	430	445	612
	43.4	422	431	553
	43.42	397	412	585
	43.44	418	437	616
	43.46	339	402	631
	43.48	366	464	678
	43.5	410	456	656
	43.52	397	406	647
	43.54	346	367	650
	43.56	380	426	673
	43.58	409	421	709
	43.6	376	441	740
	43.62	405	459	721
	43.64	391	464	743
	43.66	403	454	779
	43.68	411	456	827
	43.7	411	480	844
	43.72	404	516	840
	43.74	442	521	897
	43.76	433	497	936
	43.78	436	567	951
	43.8	426	550	997
	43.82	459	519	946
	43.84	459	560	1032
	43.86	511	567	1058
	43.88	511	619	1072
	43.9	516	641	1064
	43.92	556	614	1105
	43.94	588	652	1199
	43.96	640	692	1206
	43.98	636	777	1271
	44	665	787	1289
	44.02	718	827	1236
	44.04	747	807	1255
	44.06	765	843	1379
	44.08	903	909	1483
	44.1	932	1047	1453
	44.12	944	1058	1490
	44.14	962	1046	1517
	44.16	995	1046	1443
	44.18	951	1039	1337
	44.2	921	1015	1344
	44.22	887	1005	1333
	44.24	858	998	1250
	44.26	860	938	1211
	44.28	823	929	1060
	44.3	731	929	1002
	44.32	689	854	953
	44.34	648	788	939
	44.36	627	709	865
	44.38	569	657	814
	44.4	566	654	744
	44.42	536	571	738
	44.44	447	568	712
	44.46	470	551	689
	44.48	472	505	630
	44.5	415	488	663
	44.52	413	485	624
	44.54	399	464	607
	44.56	414	434	606
	44.58	401	424	601
	44.6	375	419	567
	44.62	347	423	547
	44.64	351	393	525
	44.66	357	410	540
	44.68	357	374	520
	44.7	369	348	486
	44.72	335	388	507
	44.74	342	404	489
	44.76	312	372	490
	44.78	316	356	468
	44.8	318	370	488
	44.82	337	362	463
	44.84	332	373	442
	44.86	314	338	438
	44.88	309	346	480
	44.9	318	372	446
	44.92	305	367	454
	44.94	320	371	478
	44.96	309	344	470
	44.98	334	301	436
	45	310	333	453
	45.02	304	337	459
	45.04	316	326	484
	45.06	329	358	436
	45.08	317	342	478
	45.1	331	397	457
	45.12	301	358	429
	45.14	307	334	441
	45.16	274	336	468
	45.18	328	330	478
	45.2	288	334	473
	45.22	290	331	453
	45.24	318	344	442
	45.26	326	324	442
	45.28	315	331	445
	45.3	316	346	471
	45.32	305	339	456
	45.34	312	347	435
	45.36	310	359	433
	45.38	329	352	458
	45.4	302	367	446
	45.42	337	352	456
	45.44	307	331	449
	45.46	305	342	442
	45.48	305	325	461
	45.5	321	343	459
	45.52	295	367	469
	45.54	303	376	492
	45.56	302	367	449
	45.58	298	341	446
	45.6	299	338	444
	45.62	314	373	436
	45.64	308	335	464
	45.66	320	346	474
	45.68	296	318	458
	45.7	280	338	449
	45.72	306	318	453
	45.74	312	325	453
	45.76	320	355	445
	45.78	315	352	479
	45.8	327	342	476
	45.82	290	341	474
	45.84	318	379	484
	45.86	315	395	513
	45.88	280	371	452
	45.9	341	363	498
	45.92	302	363	497
	45.94	324	350	476
	45.96	332	371	473
	45.98	295	362	507
	46	305	359	434
	46.02	316	376	475
	46.04	340	358	470
	46.06	325	384	506
	46.08	351	372	507
	46.1	371	373	508
	46.12	333	393	477
	46.14	351	385	503
	46.16	343	364	527
	46.18	319	365	503
	46.2	358	362	506
	46.22	343	391	516
	46.24	345	366	511
	46.26	321	365	547
	46.28	368	399	502
	46.3	315	409	512
	46.32	325	380	509
	46.34	343	383	482
	46.36	322	399	516
	46.38	337	403	534
	46.4	346	353	551
	46.42	336	405	512
	46.44	366	376	544
	46.46	347	397	584
	46.48	362	411	547
	46.5	337	419	548
	46.52	353	401	589
	46.54	356	393	583
	46.56	404	413	591
	46.58	358	434	590
	46.6	383	403	600
	46.62	380	418	635
	46.64	349	395	622
	46.66	380	446	599
	46.68	399	427	624
	46.7	390	425	641
	46.72	399	430	630
	46.74	396	446	622
	46.76	422	431	692
	46.78	400	441	694
	46.8	379	434	658
	46.82	376	472	658
	46.84	398	441	660
	46.86	390	446	643
	46.88	397	451	636
	46.9	410	458	668
	46.92	438	469	611
	46.94	397	464	621
	46.96	394	446	619
	46.98	409	464	668
	47	453	487	661
	47.02	455	447	590
	47.04	445	472	640
	47.06	417	463	612
	47.08	447	501	632
	47.1	420	463	633
	47.12	447	481	642
	47.14	445	546	663
	47.16	436	532	635
	47.18	473	535	612
	47.2	459	522	661
	47.22	480	551	656
	47.24	524	517	683
	47.26	479	525	648
	47.28	507	537	625
	47.3	528	533	618
	47.32	534	566	652
	47.34	553	573	684
	47.36	560	571	692
	47.38	549	592	700
	47.4	562	606	737
	47.42	546	658	739
	47.44	654	620	774
	47.46	614	658	802
	47.48	667	671	827
	47.5	705	716	838
	47.52	729	706	833
	47.54	803	708	881
	47.56	798	803	914
	47.58	795	869	928
	47.6	862	858	1033
	47.62	910	942	1114
	47.64	924	895	1108
	47.66	984	975	1239
	47.68	1170	1071	1237
	47.7	1177	1073	1397
	47.72	1223	1171	1403
	47.74	1335	1245	1588
	47.76	1437	1306	1709
	47.78	1575	1382	1680
	47.8	1679	1480	1891
	47.82	1780	1618	2050
	47.84	1936	1726	2144
	47.86	2145	1931	2290
	47.88	2269	2073	2565
	47.9	2536	2245	2776
	47.92	2779	2374	2999
	47.94	2929	2730	3370
	47.96	3259	2955	3689
	47.98	3585	3196	3962
	48	4033	3651	4414
	48.02	4182	3818	4680
	48.04	4529	4237	5053
	48.06	4891	4533	5255
	48.08	5336	4749	5585
	48.1	5489	5074	5851
	48.12	5777	5378	5932
	48.14	5736	5606	5950
	48.16	6044	5767	6065
	48.18	5930	5754	6003
	48.2	5928	5690	5745
	48.22	5754	5701	5539
	48.24	5664	5621	5345
	48.26	5372	5328	5025
	48.28	5046	5151	4793
	48.3	4733	4904	4410
	48.32	4511	4654	4079
	48.34	4145	4332	3762
	48.36	3778	3895	3474
	48.38	3481	3573	3111
	48.4	3234	3227	2825
	48.42	2824	3013	2554
	48.44	2531	2623	2328
	48.46	2280	2530	2104
	48.48	2088	2238	1925
	48.5	1844	2036	1847
	48.52	1733	1823	1693
	48.54	1548	1811	1547
	48.56	1479	1643	1389
	48.58	1354	1426	1342
	48.6	1271	1280	1236
	48.62	1191	1204	1136
	48.64	1112	1107	1132
	48.66	1042	1069	1068
	48.68	962	979	1016
	48.7	948	902	1008
	48.72	838	937	988
	48.74	820	934	954
	48.76	794	856	919
	48.78	796	807	861
	48.8	754	844	816
	48.82	702	800	846
	48.84	707	766	793
	48.86	688	739	782
	48.88	633	646	784
	48.9	618	700	768
	48.92	597	674	747
	48.94	607	684	742
	48.96	570	662	698
	48.98	563	609	719
	49	567	590	719
	49.02	521	568	718
	49.04	484	581	669
	49.06	548	555	675
	49.08	529	507	675
	49.1	489	528	692
	49.12	494	532	657
	49.14	483	526	682
	49.16	444	514	670
	49.18	471	482	653
	49.2	468	509	682
	49.22	456	510	649
	49.24	448	472	675
	49.26	416	446	606
	49.28	438	462	654
	49.3	439	495	626
	49.32	425	451	626
	49.34	449	497	651
	49.36	417	501	654
	49.38	462	477	636
	49.4	445	483	616
	49.42	421	476	658
	49.44	392	469	636
	49.46	410	446	661
	49.48	400	457	653
	49.5	399	486	594
	49.52	427	509	629
	49.54	419	443	665
	49.56	348	440	612
	49.58	413	419	635
	49.6	388	433	597
	49.62	368	455	616
	49.64	363	442	602
	49.66	384	405	594
	49.68	375	408	599
	49.7	384	402	595
	49.72	328	415	570
	49.74	380	426	568
	49.76	377	407	568
	49.78	358	404	535
	49.8	352	422	545
	49.82	383	409	572
	49.84	341	384	569
	49.86	358	386	488
	49.88	333	378	516
	49.9	339	358	517
	49.92	322	404	518
	49.94	324	405	497
	49.96	357	397	516
[truncated: 502 more rows]

## Sheet: Supplmentary Figure 3
Supplmentary Figure 3	TiO2					TC0.5					TC1					TC2					TC3					Supplmentary Figure 3-inset	TiO2			TC0.5			TC1			TC2			TC3			TC4
	Adsorption		Desorption			Adsorption		Desorption			Adsorption		Desorption			Adsorption		Desorption			Adsorption		Desorption				109.234	0.02529		96.0685	0.03699		96.3529	0.05466		89.8865	0.04115		104.686	0.02888		91.1093	0.01986
	0.00979	2.03822	0.99337	70.2863		0.01119	2.532	0.99404	76.3348		0.01145	4.57149	0.99633	125.932		0.01171	2.50137	0.99546	110.92		0.01119	1.75016	0.99439	68.4924			61.7632	0.04249		56.9592	0.05133		59.0281	0.08401		36.7172	0.07024		59.9786	0.04528		56.0032	0.0387
	0.03386	3.01387	0.97857	62.635		0.03466	3.63613	0.97593	63.1957		0.03494	6.07264	0.97693	100.304		0.03464	4.20125	0.97502	92.9766		0.03463	2.73132	0.97792	58.3401			37.6298	0.0578		35.6283	0.07035		36.3591	0.11063		24.9786	0.13166		36.537	0.05567		35.5645	0.05789
	0.06842	3.77232	0.96202	56.4624		0.06916	4.42379	0.95876	56.2341		0.06963	7.14035	0.96025	88.6543		0.06908	5.96298	0.93481	76.2805		0.0688	3.59191	0.96077	51.756			29.1982	0.08522		28.7039	0.10277		29.4003	0.17354		21.1509	0.17637		29.134	0.07595		28.501	0.09202
	0.08036	3.9366	0.93788	49.4405		0.08049	4.62595	0.93413	48.2476		0.08046	7.31011	0.93542	75.4756		0.08056	6.32107	0.90901	65.6437		0.08059	3.81644	0.93574	45.0108			22.5777	0.11178		22.6512	0.11899		23.2132	0.18717		17.8056	0.17656		22.77	0.08951		22.3952	0.10293
	0.10047	4.19746	0.92581	45.7715		0.1007	4.89728	0.92537	45.2101		0.10075	7.5683	0.92769	70.7892		0.10033	7.05535	0.90113	62.1433		0.10073	4.18149	0.92652	42.5562			17.7111	0.14804		17.8791	0.15701		18.2272	0.2539		14.6152	0.18803		17.8915	0.1199		17.7352	0.12702
	0.12046	4.41632	0.89997	37.8473		0.12056	5.09475	0.89913	36.9253		0.12075	7.73194	0.90177	57.3445		0.1206	7.63797	0.87588	52.599		0.12064	4.4958	0.89999	36.0606			14.4875	0.14836		14.7362	0.15639		14.9573	0.25378		12.365	0.15413		14.6866	0.1262		14.6527	0.13366
	0.14022	4.61876	0.87517	30.1982		0.14063	5.27805	0.87487	29.3099		0.14041	7.78751	0.87755	44.5763		0.14052	8.26549	0.85114	44.5065		0.14057	4.77426	0.87567	30.0646			12.2765	0.10907		12.5249	0.12277		12.6585	0.18682		10.6989	0.10727		12.4447	0.10044		12.4939	0.1053
	0.16033	4.79737	0.84894	23.6005		0.16053	5.40696	0.8492	22.7997		0.16088	7.97908	0.85194	33.6527		0.16054	8.92934	0.82595	38.6733		0.16044	5.05062	0.84969	24.6101			10.7101	0.07889		10.9283	0.08428		10.9898	0.11609		8.76456	0.08007		10.8265	0.07442		10.8961	0.07371
	0.18066	4.96772	0.82458	19.6734		0.18034	5.56249	0.82449	18.5676		0.18064	8.03647	0.827	26.8813		0.18063	9.33982	0.80118	35.0187		0.18042	5.29636	0.8249	21.0474			8.79746	0.05435		9.0249	0.0549		9.04101	0.0748		7.11317	0.05899		8.90955	0.05085		8.98289	0.0488
	0.20029	5.12051	0.80128	17.1824		0.20042	5.66109	0.80056	15.9901		0.2008	8.07664	0.80249	23.0226		0.20059	9.8103	0.75128	30.1363		0.20059	5.55832	0.80061	18.7088			7.15181	0.03813		7.38575	0.03567		7.3354	0.04692		5.94329	0.04966		7.27294	0.03693		7.34735	0.03313
	0.25002	5.52774	0.75091	13.8211		0.25066	5.85044	0.75064	12.7938		0.25073	8.09825	0.75273	18.3595		0.25051	11.0603	0.70115	26.8794		0.25055	6.11723	0.75053	15.746			5.9778	0.02568		6.21516	0.02041		6.14634	0.02589		5.05572	0.03902		6.10467	0.02866		6.17656	0.02137
	0.30025	5.89393	0.70124	11.6884		0.30027	5.98039	0.70078	10.844		0.30082	8.02454	0.7004	15.4027		0.30046	12.1672	0.65135	24.3918		0.30038	6.65697	0.70087	13.8258			5.09646	0.01666		5.33664	0.00972		5.27051	6.86329e-05		4.36709	0.02731		5.22614	0.02024		5.29651	0.01502
	0.35037	6.2576	0.65077	10.2256		0.35061	6.11003	0.65048	9.60895		0.36979	7.88705	0.65042	13.6251		0.35044	13.1277	0.60033	22.4364		0.35043	7.19172	0.65064	12.4142			4.40861	0.01142								3.81371	0.03083		4.53917	0.01877		4.60946	0.0081
	0.40021	6.62184	0.60068	9.19266		0.40034	6.25946	0.60041	8.79416		0.41977	7.84685	0.60035	12.7107		0.4005	14.1825	0.55063	20.998		0.40036	7.70516	0.60059	11.3926			3.85324	0.00765								3.35226	0.04343		3.9852	0.01153		4.05653	0.00429
	0.45008	7.00886	0.55047	8.38845		0.4502	6.40537	0.55057	8.31285		0.46956	7.71272	0.5504	12.1734		0.45051	15.1966	0.50053	19.5798		0.45025	8.24844	0.55043	10.5068			3.39416	0.01279								2.9614	0.03122		3.5248	0.01472		3.59615	0.00447
	0.50003	7.45045	0.50039	7.73709		0.50032	6.54244	0.50037	7.98412		0.51954	7.648	0.5007	11.8752		0.50047	16.2201	0.45036	17.9766		0.50026	8.79594	0.50054	9.84242			3.00296	0.00271								2.62258	0.03294		3.13263	0.00942		2.30193	0.000603944
	0.54999	7.96258	0.45063	7.03229		0.5501	6.81484	0.45062	7.5807		0.56968	7.77299	0.45072	11.5177		0.55062	17.2933	0.40054	16.6787		0.55031	9.38711	0.45042	9.16447			2.66371	0.00259								2.32163	0.0369		2.79349	0.0129		2.04973	0.00665
	0.59989	8.55238	0.40048	6.54719		0.60006	7.12335	0.40046	7.43437		0.60103	8.02443	0.40055	11.4053		0.60084	18.5384	0.35062	15.372		0.60042	10.1037	0.40027	8.60949			2.3628	0.00316								2.04879	0.04809		2.49387	0.01168		1.77838	0.00858
	0.64987	9.27549	0.35069	6.08879		0.64988	7.63175	0.3317	7.21501		0.65105	8.38009	0.33139	11.2318		0.65065	19.7046	0.30055	13.9853		0.65029	10.9064	0.35045	8.02479			2.0911	0.00326								1.79701	0.04572		2.22221	0.01381
	0.69976	10.2006	0.30055	5.62909		0.70004	8.42122	0.30046	7.08406		0.70112	9.20727	0.30037	11.0743		0.70063	21.5452	0.25035	12.3445		0.70025	11.8943	0.30066	7.46787			1.84002	0.00464											1.96987	0.01482
	0.74967	11.4842	0.25075	5.17225		0.74994	9.61799	0.25052	6.9051		0.75125	10.6023	0.25067	10.8269		0.7507	23.8889	0.20044	10.6474		0.75024	13.1831	0.25064	6.87435
	0.79931	13.5221	0.20085	4.67823		0.79975	11.5525	0.20057	6.66726		0.80132	13.3287	0.20044	10.5049		0.80072	26.9864	0.14056	8.44202		0.80004	15.1286	0.20047	6.24221
	0.82	14.8196	0.14075	3.99918		0.82002	12.9427	0.14051	6.24469		0.82146	15.4368	0.14084	9.81436		0.82083	29.1363				0.82046	16.4098	0.14054	5.40415
	0.84955	17.4235				0.84998	15.7083				0.85142	19.7001				0.85092	33.0911				0.85039	18.8109
	0.87414	20.7995				0.87461	19.4113				0.87632	25.6174				0.87567	38.0912				0.87502	21.7608
	0.89887	26.0952				0.89964	25.2446				0.9015	35.4169				0.90078	46.2098				0.89982	26.3379
	0.92327	34.6076				0.92431	34.5382				0.92645	50.974				0.92582	58.2516				0.92447	33.7103
	0.95037	46.1795				0.95025	46.3982				0.95198	70.8076				0.95114	72.7687				0.95082	43.0374
	0.97558	57.2961				0.97509	58.7758				0.97715	91.5107				0.97625	87.7252				0.97538	52.6356
	0.97914	59.3192				0.97973	62.0806				0.98179	97.949				0.98082	92.5233				0.98016	55.3238
	0.9896	65.9081				0.98995	70.1174				0.99249	113.204				0.9917	102.875				0.99016	62.3235
	0.99337	70.2863				0.99404	76.3348				0.99633	125.932				0.99546	110.92				0.99439	68.4924

## Sheet: Supplmentary Figure 4
Supplmentary Figure 4a	X	Y-TiO2	Y-TC0.5	Y-TC1	Y-TC2	Y-TC3	Y-TC4	Y-CsPbBr3		Supplmentary Figure 4b	X	Y-TiO2	Y-TC0.5	Y-TC1	Y-TC2	Y-TC3	Y-TC4	Y-CsPbBr3
	2300.22	103.627	101.384	102.779	100.767	101.306	102.734	73.2271			2800.18	102.211	98.6811	101.033	98.4195	99.4938	101.22	68.6443
	2300.7	103.62	101.373	102.767	100.753	101.29	102.716	73.2148			2800.66	102.21	98.6782	101.031	98.4163	99.4915	101.219	68.6284
	2301.18	103.615	101.361	102.755	100.739	101.275	102.7	73.2041			2801.14	102.21	98.6757	101.03	98.4137	99.4887	101.217	68.6123
	2301.66	103.611	101.35	102.746	100.725	101.259	102.686	73.1951			2801.63	102.211	98.6732	101.029	98.4116	99.4858	101.215	68.5964
	2302.14	103.607	101.342	102.737	100.712	101.245	102.674	73.1872			2802.11	102.212	98.6704	101.028	98.4094	99.4832	101.213	68.5808
	2302.63	103.605	101.336	102.732	100.7	101.232	102.663	73.1798			2802.59	102.213	98.6673	101.026	98.407	99.4812	101.21	68.5658
	2303.11	103.602	101.334	102.727	100.689	101.219	102.651	73.1728			2803.07	102.213	98.6638	101.024	98.4044	99.4798	101.208	68.551
	2303.59	103.6	101.333	102.722	100.68	101.21	102.64	73.1669			2803.55	102.213	98.6601	101.022	98.4018	99.4787	101.206	68.5361
	2304.07	103.597	101.335	102.717	100.67	101.203	102.629	73.1624			2804.04	102.211	98.6563	101.02	98.3993	99.4775	101.203	68.5204
	2304.56	103.594	101.335	102.71	100.662	101.199	102.62	73.1596			2804.52	102.209	98.6525	101.018	98.3973	99.4758	101.2	68.5037
	2305.04	103.591	101.335	102.703	100.653	101.198	102.612	73.158			2805	102.206	98.6486	101.015	98.3956	99.4737	101.197	68.4857
	2305.52	103.587	101.333	102.695	100.647	101.198	102.605	73.1565			2805.48	102.202	98.6446	101.013	98.3939	99.4711	101.194	68.4666
	2306	103.583	101.328	102.689	100.641	101.196	102.597	73.1537			2805.97	102.197	98.6403	101.009	98.392	99.4681	101.19	68.4468
	2306.48	103.58	101.322	102.685	100.637	101.19	102.588	73.1487			2806.45	102.192	98.6357	101.006	98.3893	99.4648	101.187	68.4267
	2306.97	103.579	101.316	102.683	100.633	101.18	102.578	73.1413			2806.93	102.186	98.6308	101.002	98.3857	99.4613	101.184	68.4065
	2307.45	103.578	101.309	102.682	100.63	101.167	102.566	73.1324			2807.41	102.181	98.6259	100.998	98.3811	99.4574	101.181	68.3866
	2307.93	103.578	101.303	102.682	100.627	101.153	102.556	73.1233			2807.89	102.177	98.6211	100.994	98.3759	99.4532	101.177	68.3668
	2308.41	103.578	101.298	102.682	100.622	101.141	102.55	73.1151			2808.38	102.173	98.6166	100.991	98.3703	99.4487	101.174	68.3474
	2308.89	103.579	101.294	102.683	100.617	101.132	102.549	73.1083			2808.86	102.172	98.6124	100.989	98.3645	99.4444	101.171	68.3281
	2309.38	103.579	101.29	102.682	100.612	101.126	102.552	73.1024			2809.34	102.171	98.6082	100.987	98.3589	99.4407	101.168	68.3089
	2309.86	103.578	101.287	102.682	100.607	101.123	102.558	73.0965			2809.82	102.172	98.604	100.986	98.3534	99.438	101.165	68.2899
	2310.34	103.576	101.282	102.68	100.602	101.122	102.565	73.0897			2810.3	102.173	98.5997	100.984	98.3481	99.4364	101.163	68.2707
	2310.82	103.572	101.276	102.678	100.597	101.121	102.571	73.0818			2810.79	102.174	98.5952	100.983	98.3432	99.4355	101.162	68.2513
	2311.3	103.567	101.267	102.675	100.593	101.12	102.574	73.0735			2811.27	102.175	98.5909	100.981	98.3388	99.4347	101.16	68.2313
	2311.79	103.559	101.257	102.671	100.588	101.12	102.575	73.0662			2811.75	102.175	98.5867	100.98	98.3352	99.4333	101.158	68.2106
	2312.27	103.551	101.245	102.666	100.584	101.121	102.576	73.0613			2812.23	102.174	98.583	100.978	98.3324	99.4309	101.156	68.1892
	2312.75	103.541	101.234	102.661	100.581	101.125	102.577	73.0594			2812.72	102.173	98.5796	100.976	98.3306	99.4276	101.153	68.1672
	2313.23	103.533	101.223	102.657	100.58	101.13	102.58	73.0607			2813.2	102.172	98.5766	100.974	98.3294	99.4238	101.15	68.1449
	2313.72	103.526	101.214	102.654	100.581	101.136	102.586	73.0647			2813.68	102.17	98.5737	100.971	98.3284	99.42	101.148	68.1227
	2314.2	103.522	101.208	102.654	100.584	101.141	102.592	73.0708			2814.16	102.169	98.5707	100.969	98.3272	99.4167	101.147	68.1004
	2314.68	103.52	101.204	102.655	100.587	101.146	102.6	73.0786			2814.64	102.168	98.5677	100.966	98.3253	99.4139	101.146	68.0781
	2315.16	103.522	101.201	102.658	100.589	101.15	102.608	73.088			2815.12	102.166	98.5646	100.963	98.3225	99.4116	101.144	68.0552
	2315.64	103.524	101.201	102.661	100.589	101.154	102.616	73.0991			2815.61	102.165	98.5614	100.959	98.3189	99.4093	101.143	68.0316
	2316.13	103.528	101.201	102.664	100.585	101.159	102.624	73.1112			2816.09	102.163	98.5581	100.956	98.3147	99.4067	101.14	68.0071
	2316.61	103.531	101.201	102.667	100.579	101.166	102.632	73.1233			2816.57	102.161	98.5546	100.953	98.3103	99.4037	101.137	67.9819
	2317.09	103.533	101.2	102.671	100.571	101.173	102.638	73.1334			2817.05	102.16	98.551	100.95	98.306	99.4003	101.134	67.9561
	2317.57	103.534	101.199	102.674	100.563	101.18	102.641	73.1396			2817.54	102.159	98.5471	100.947	98.3019	99.3966	101.131	67.9302
	2318.05	103.535	101.198	102.677	100.558	101.185	102.641	73.1405			2818.02	102.158	98.5427	100.945	98.298	99.3928	101.129	67.904
	2318.54	103.535	101.195	102.679	100.554	101.187	102.636	73.136			2818.5	102.158	98.538	100.942	98.294	99.389	101.128	67.8774
	2319.02	103.535	101.191	102.679	100.553	101.186	102.629	73.127			2818.98	102.159	98.533	100.94	98.2896	99.3849	101.126	67.85
	2319.5	103.535	101.186	102.677	100.553	101.185	102.622	73.1155			2819.47	102.159	98.5277	100.937	98.2848	99.3805	101.125	67.8214
	2319.98	103.535	101.179	102.673	100.553	101.184	102.616	73.1036			2819.95	102.159	98.5223	100.933	98.2795	99.3758	101.123	67.7913
	2320.47	103.534	101.172	102.668	100.553	101.184	102.615	73.0927			2820.43	102.157	98.517	100.93	98.274	99.3714	101.12	67.7598
	2320.95	103.535	101.162	102.662	100.555	101.185	102.618	73.0838			2820.91	102.156	98.5117	100.926	98.2685	99.3674	101.117	67.7274
	2321.43	103.537	101.151	102.657	100.559	101.186	102.624	73.0769			2821.39	102.152	98.5066	100.923	98.2636	99.3644	101.114	67.6946
	2321.91	103.542	101.136	102.654	100.565	101.186	102.633	73.0728			2821.88	102.149	98.5017	100.92	98.2597	99.3623	101.112	67.6619
	2322.39	103.549	101.117	102.653	100.572	101.186	102.644	73.072			2822.36	102.145	98.4972	100.918	98.2569	99.3608	101.11	67.6296
	2322.88	103.557	101.094	102.653	100.578	101.185	102.658	73.0759			2822.84	102.141	98.4931	100.916	98.2549	99.3593	101.109	67.5974
	2323.36	103.566	101.068	102.652	100.579	101.185	102.673	73.0849			2823.32	102.137	98.4892	100.915	98.2536	99.3569	101.107	67.5647
	2323.84	103.571	101.04	102.65	100.573	101.188	102.689	73.0988			2823.8	102.135	98.4854	100.912	98.2521	99.3534	101.105	67.531
	2324.32	103.572	101.014	102.645	100.559	101.193	102.704	73.116			2824.29	102.133	98.4814	100.91	98.25	99.3488	101.101	67.496
	2324.8	103.566	100.99	102.638	100.537	101.197	102.716	73.1337			2824.77	102.131	98.4769	100.906	98.2469	99.3436	101.097	67.4595
	2325.29	103.553	100.972	102.627	100.51	101.198	102.722	73.1491			2825.25	102.13	98.4717	100.902	98.2425	99.3382	101.093	67.4214
	2325.77	103.532	100.958	102.614	100.48	101.194	102.719	73.1602			2825.73	102.128	98.4657	100.897	98.2371	99.3332	101.087	67.382
	2326.25	103.506	100.949	102.597	100.451	101.184	102.707	73.1665			2826.21	102.126	98.459	100.892	98.2309	99.3288	101.082	67.3414
	2326.73	103.475	100.941	102.577	100.423	101.167	102.687	73.1689			2826.7	102.124	98.4518	100.888	98.2243	99.3248	101.075	67.2996
	2327.22	103.442	100.932	102.554	100.399	101.146	102.662	73.1691			2827.18	102.122	98.4441	100.883	98.2177	99.3207	101.069	67.2566
	2327.7	103.408	100.922	102.529	100.379	101.124	102.635	73.1688			2827.66	102.119	98.4363	100.878	98.2111	99.3162	101.062	67.2121
	2328.18	103.375	100.907	102.503	100.363	101.103	102.612	73.1686			2828.14	102.116	98.4281	100.873	98.2043	99.3111	101.054	67.1663
	2328.66	103.344	100.888	102.476	100.349	101.084	102.592	73.1684			2828.62	102.112	98.4195	100.867	98.1971	99.3055	101.047	67.1192
	2329.14	103.315	100.866	102.449	100.336	101.067	102.577	73.1672			2829.11	102.109	98.4105	100.86	98.1891	99.2995	101.04	67.0712
	2329.63	103.29	100.843	102.423	100.324	101.051	102.566	73.1646			2829.59	102.104	98.401	100.852	98.1803	99.2933	101.033	67.0224
	2330.11	103.266	100.818	102.398	100.312	101.036	102.559	73.161			2830.07	102.1	98.3911	100.844	98.1706	99.2871	101.026	66.9729
	2330.59	103.246	100.795	102.374	100.3	101.023	102.557	73.1586			2830.55	102.096	98.3812	100.836	98.1604	99.2807	101.02	66.9229
	2331.07	103.228	100.774	102.35	100.287	101.013	102.559	73.1603			2831.04	102.093	98.3713	100.828	98.1502	99.2741	101.014	66.8719
	2331.55	103.213	100.754	102.329	100.273	101.008	102.567	73.1683			2831.52	102.092	98.3618	100.821	98.1406	99.2671	101.008	66.8197
	2332.04	103.199	100.736	102.309	100.259	101.009	102.579	73.1832			2832	102.091	98.3528	100.814	98.1319	99.2599	101.002	66.7659
	2332.52	103.187	100.718	102.293	100.245	101.014	102.596	73.2037			2832.48	102.091	98.3441	100.809	98.1245	99.2529	100.997	66.7105
	2333	103.176	100.7	102.281	100.232	101.021	102.612	73.2266			2832.96	102.092	98.3356	100.803	98.1182	99.2461	100.993	66.6532
	2333.48	103.165	100.681	102.273	100.219	101.027	102.626	73.249			2833.45	102.093	98.3272	100.798	98.1125	99.2397	100.989	66.5939
	2333.97	103.154	100.661	102.268	100.207	101.029	102.635	73.2683			2833.93	102.094	98.3187	100.793	98.1071	99.2335	100.985	66.5323
	2334.45	103.143	100.639	102.264	100.195	101.027	102.641	73.2839			2834.41	102.093	98.31	100.788	98.1012	99.2269	100.981	66.4682
	2334.93	103.132	100.617	102.261	100.184	101.022	102.644	73.2964			2834.89	102.092	98.3012	100.783	98.0945	99.2195	100.977	66.4012
	2335.41	103.122	100.596	102.255	100.173	101.017	102.649	73.3069			2835.38	102.09	98.2921	100.778	98.0865	99.211	100.97	66.3308
	2335.89	103.113	100.577	102.247	100.164	101.013	102.656	73.3164			2835.86	102.087	98.2827	100.772	98.0772	99.2015	100.963	66.2569
	2336.38	103.107	100.562	102.237	100.157	101.011	102.667	73.3249			2836.34	102.084	98.2727	100.766	98.0665	99.1912	100.954	66.1794
	2336.86	103.102	100.55	102.227	100.153	101.011	102.678	73.3316			2836.82	102.08	98.2622	100.758	98.0546	99.1805	100.945	66.0984
	2337.34	103.099	100.542	102.216	100.151	101.011	102.687	73.3357			2837.3	102.077	98.2507	100.751	98.0417	99.1696	100.935	66.0139
	2337.82	103.097	100.536	102.205	100.149	101.01	102.691	73.3369			2837.78	102.073	98.2381	100.742	98.028	99.1585	100.925	65.9261
	2338.3	103.094	100.531	102.195	100.147	101.008	102.69	73.3357			2838.27	102.07	98.2242	100.732	98.0135	99.147	100.915	65.8346
	2338.79	103.091	100.525	102.184	100.142	101.004	102.684	73.3328			2838.75	102.067	98.2088	100.721	97.9981	99.1349	100.904	65.7392
	2339.27	103.087	100.519	102.173	100.134	101	102.675	73.3286			2839.23	102.064	98.1918	100.709	97.9815	99.122	100.892	65.6395
	2339.75	103.081	100.512	102.162	100.124	100.995	102.663	73.3222			2839.71	102.061	98.1731	100.697	97.9637	99.1084	100.879	65.535
	2340.23	103.076	100.504	102.15	100.112	100.987	102.65	73.3117			2840.2	102.058	98.1528	100.684	97.9446	99.0943	100.865	65.4253
	2340.72	103.07	100.496	102.138	100.101	100.974	102.632	73.2946			2840.68	102.055	98.1309	100.67	97.924	99.08	100.851	65.3102
	2341.2	103.066	100.487	102.127	100.09	100.953	102.61	73.2693			2841.16	102.051	98.1075	100.655	97.9021	99.0656	100.836	65.1898
	2341.68	103.061	100.477	102.117	100.08	100.924	102.581	73.2356			2841.64	102.048	98.0826	100.639	97.8793	99.0508	100.821	65.0643
	2342.16	103.057	100.464	102.106	100.07	100.889	102.546	73.1943			2842.12	102.043	98.0563	100.622	97.8557	99.0353	100.806	64.9342
	2342.64	103.052	100.448	102.093	100.059	100.85	102.507	73.1466			2842.61	102.039	98.0286	100.605	97.8315	99.0187	100.79	64.8003
	2343.12	103.044	100.429	102.079	100.048	100.809	102.467	73.0927			2843.09	102.035	97.9993	100.586	97.8067	99.0007	100.773	64.6635
	2343.61	103.034	100.408	102.062	100.038	100.768	102.426	73.0314			2843.57	102.031	97.9682	100.567	97.7812	98.9813	100.756	64.525
	2344.09	103.023	100.388	102.043	100.03	100.728	102.386	72.9618			2844.05	102.027	97.935	100.547	97.7544	98.9607	100.738	64.386
	2344.57	103.01	100.37	102.023	100.026	100.689	102.344	72.8848			2844.53	102.022	97.8995	100.525	97.726	98.9391	100.721	64.2476
	2345.05	102.998	100.354	102.004	100.024	100.652	102.302	72.8057			2845.02	102.017	97.8617	100.502	97.6955	98.9167	100.703	64.1111
	2345.54	102.988	100.341	101.987	100.021	100.618	102.261	72.7338			2845.5	102.011	97.8215	100.478	97.6627	98.8933	100.685	63.9775
	2346.02	102.981	100.332	101.975	100.015	100.591	102.224	72.6798			2845.98	102.005	97.7791	100.452	97.6277	98.8687	100.665	63.8479
	2346.5	102.979	100.324	101.967	100.002	100.574	102.195	72.6522			2846.46	101.998	97.7348	100.425	97.5908	98.8428	100.645	63.7239
	2346.98	102.98	100.32	101.965	99.9828	100.57	102.177	72.6549			2846.95	101.991	97.6892	100.397	97.5526	98.8157	100.622	63.6069
	2347.47	102.985	100.317	101.968	99.9577	100.577	102.171	72.6868			2847.43	101.984	97.6426	100.368	97.5139	98.7879	100.598	63.4991
	2347.95	102.994	100.319	101.975	99.9297	100.596	102.176	72.7431			2847.91	101.978	97.5959	100.338	97.4756	98.76	100.573	63.4028
	2348.43	103.006	100.324	101.987	99.9021	100.622	102.191	72.8172			2848.39	101.971	97.55	100.308	97.4383	98.7326	100.548	63.3203
	2348.91	103.019	100.333	102.002	99.8784	100.653	102.213	72.9022			2848.87	101.965	97.5059	100.278	97.4028	98.7061	100.524	63.254
	2349.39	103.034	100.347	102.02	99.8619	100.688	102.241	72.9914			2849.36	101.96	97.4646	100.249	97.3696	98.6805	100.5	63.2062
	2349.88	103.049	100.365	102.04	99.8553	100.725	102.274	73.0791			2849.84	101.954	97.4271	100.22	97.3392	98.6557	100.478	63.1784
	2350.36	103.062	100.387	102.062	99.8604	100.763	102.312	73.1609			2850.32	101.949	97.3941	100.193	97.3116	98.6314	100.457	63.1718
	2350.84	103.071	100.412	102.086	99.8779	100.803	102.355	73.2333			2850.8	101.944	97.366	100.168	97.287	98.6081	100.437	63.187
	2351.32	103.077	100.441	102.111	99.9066	100.844	102.402	73.2946			2851.28	101.938	97.3428	100.144	97.2655	98.5862	100.418	63.224
	2351.8	103.077	100.473	102.138	99.9442	100.886	102.453	73.3448			2851.77	101.932	97.3243	100.123	97.2471	98.5666	100.401	63.2821
	2352.29	103.073	100.509	102.168	99.9869	100.928	102.505	73.3854			2852.25	101.926	97.3101	100.103	97.2319	98.5502	100.386	63.36
	2352.77	103.066	100.548	102.199	100.031	100.969	102.555	73.4185			2852.73	101.92	97.2998	100.086	97.22	98.5376	100.373	63.4558
	2353.25	103.058	100.591	102.232	100.074	101.005	102.602	73.4468			2853.21	101.913	97.2931	100.071	97.2115	98.5288	100.362	63.5672
	2353.73	103.052	100.637	102.265	100.116	101.038	102.644	73.472			2853.7	101.907	97.2898	100.059	97.2066	98.5234	100.354	63.6916
	2354.21	103.049	100.686	102.297	100.158	101.067	102.685	73.4949			2854.18	101.901	97.2898	100.05	97.2053	98.521	100.348	63.8267
	2354.7	103.052	100.734	102.327	100.201	101.096	102.724	73.5151			2854.66	101.895	97.2933	100.044	97.2079	98.5211	100.344	63.9701
	2355.18	103.061	100.782	102.355	100.246	101.124	102.766	73.5316			2855.14	101.891	97.3002	100.042	97.2143	98.5238	100.343	64.1201
	2355.66	103.078	100.826	102.38	100.294	101.151	102.809	73.5432			2855.62	101.888	97.3106	100.043	97.2248	98.5291	100.345	64.2752
	2356.14	103.101	100.864	102.401	100.343	101.177	102.851	73.5485			2856.11	101.886	97.3246	100.049	97.2392	98.5376	100.35	64.434
	2356.62	103.127	100.894	102.418	100.39	101.196	102.888	73.5468			2856.59	101.885	97.3422	100.057	97.2575	98.5492	100.359	64.5951
	2357.11	103.154	100.916	102.43	100.431	101.207	102.916	73.5379			2857.07	101.886	97.3631	100.07	97.2793	98.5637	100.372	64.7569
	2357.59	103.177	100.928	102.436	100.463	101.208	102.933	73.5226			2857.55	101.888	97.387	100.086	97.3042	98.5806	100.387	64.9176
	2358.07	103.195	100.932	102.437	100.484	101.201	102.94	73.5021			2858.03	101.891	97.4133	100.104	97.3314	98.599	100.404	65.0759
	2358.55	103.206	100.931	102.433	100.496	101.191	102.938	73.4783			2858.52	101.894	97.4411	100.125	97.36	98.6181	100.422	65.2303
	2359.04	103.211	100.928	102.429	100.501	101.182	102.932	73.453			2859	101.897	97.4695	100.146	97.3893	98.6376	100.441	65.3798
	2359.52	103.213	100.928	102.426	100.503	101.178	102.925	73.4279			2859.48	101.899	97.4976	100.168	97.4183	98.6573	100.46	65.5237
	2360	103.215	100.934	102.427	100.507	101.18	102.917	73.4042			2859.96	101.9	97.5247	100.189	97.4465	98.6772	100.48	65.6616
	2360.48	103.217	100.949	102.435	100.516	101.186	102.908	73.3826			2860.45	101.901	97.5504	100.209	97.4735	98.6971	100.499	65.7926
	2360.96	103.221	100.971	102.447	100.529	101.195	102.897	73.363			2860.93	101.901	97.5744	100.228	97.4991	98.7169	100.519	65.9162
	2361.45	103.223	100.996	102.463	100.545	101.201	102.884	73.3443			2861.41	101.901	97.597	100.247	97.5233	98.7362	100.537	66.0312
	2361.93	103.222	101.021	102.478	100.56	101.204	102.868	73.3248			2861.89	101.901	97.6184	100.266	97.5463	98.7546	100.555	66.1371
	2362.41	103.215	101.041	102.49	100.57	101.201	102.851	73.3024			2862.37	101.903	97.6387	100.284	97.568	98.7721	100.57	66.2332
	2362.89	103.201	101.054	102.496	100.573	101.19	102.832	73.2749			2862.86	101.904	97.6582	100.302	97.5884	98.7885	100.585	66.3196
	2363.38	103.181	101.059	102.496	100.568	101.172	102.813	73.2414			2863.34	101.907	97.677	100.319	97.6076	98.8044	100.6	66.3964
	2363.86	103.157	101.058	102.49	100.556	101.147	102.791	73.2023			2863.82	101.909	97.6953	100.335	97.6255	98.82	100.614	66.4641
	2364.34	103.134	101.053	102.479	100.539	101.116	102.767	73.1598			2864.3	101.912	97.7129	100.35	97.642	98.8352	100.627	66.5231
	2364.82	103.113	101.046	102.463	100.521	101.083	102.742	73.1172			2864.78	101.915	97.7301	100.363	97.6572	98.8498	100.641	66.5737
	2365.3	103.097	101.04	102.445	100.502	101.051	102.717	73.078			2865.27	101.916	97.7468	100.376	97.6711	98.8631	100.653	66.6161
	2365.78	103.087	101.034	102.427	100.484	101.025	102.695	73.044			2865.75	101.917	97.7628	100.387	97.6838	98.8747	100.664	66.6502
	2366.27	103.084	101.032	102.409	100.468	101.007	102.678	73.0159			2866.23	101.917	97.7782	100.398	97.6954	98.8844	100.674	66.6765
	2366.75	103.088	101.032	102.395	100.454	100.999	102.665	72.9916			2866.71	101.917	97.7926	100.408	97.7062	98.8923	100.682	66.6955
	2367.23	103.098	101.036	102.386	100.443	100.998	102.656	72.9683			2867.2	101.916	97.8057	100.417	97.716	98.8988	100.69	66.7083
	2367.71	103.113	101.042	102.383	100.435	100.999	102.646	72.9431			2867.68	101.915	97.8172	100.426	97.7249	98.9046	100.697	66.7161
	2368.2	103.13	101.048	102.384	100.431	100.999	102.633	72.914			2868.16	101.914	97.8269	100.435	97.7329	98.9102	100.703	66.7203
	2368.68	103.147	101.054	102.388	100.429	100.994	102.615	72.8808			2868.64	101.913	97.835	100.443	97.74	98.9155	100.71	66.7221
	2369.16	103.162	101.056	102.391	100.427	100.983	102.593	72.8445			2869.12	101.911	97.8418	100.45	97.7462	98.9206	100.715	66.7226
	2369.64	103.174	101.053	102.392	100.425	100.968	102.567	72.8068			2869.61	101.909	97.8476	100.458	97.7516	98.9253	100.72	66.7229
	2370.12	103.181	101.044	102.39	100.42	100.951	102.54	72.7694			2870.09	101.908	97.8528	100.465	97.7564	98.9294	100.723	66.7239
	2370.61	103.185	101.03	102.385	100.413	100.933	102.514	72.7327			2870.57	101.907	97.8578	100.471	97.7606	98.9332	100.727	66.7264
	2371.09	103.187	101.014	102.379	100.402	100.917	102.488	72.6968			2871.05	101.907	97.8626	100.477	97.7645	98.9372	100.73	66.7313
	2371.57	103.188	100.997	102.374	100.389	100.902	102.463	72.6612			2871.53	101.908	97.8672	100.482	97.7683	98.9415	100.734	66.7391
	2372.05	103.189	100.98	102.37	100.375	100.887	102.436	72.6259			2872.02	101.909	97.8715	100.487	97.7718	98.9461	100.739	66.7495
	2372.53	103.191	100.966	102.367	100.36	100.873	102.409	72.5911			2872.5	101.91	97.8751	100.491	97.775	98.9507	100.744	66.7622
	2373.02	103.193	100.953	102.365	100.345	100.858	102.382	72.5581			2872.98	101.911	97.878	100.495	97.7777	98.9546	100.749	66.7761
	2373.5	103.193	100.942	102.362	100.329	100.843	102.357	72.528			2873.46	101.912	97.8801	100.497	97.7796	98.9572	100.752	66.7899
	2373.98	103.192	100.93	102.358	100.313	100.828	102.334	72.5017			2873.95	101.911	97.8811	100.498	97.7806	98.9581	100.755	66.8026
	2374.46	103.188	100.92	102.352	100.297	100.813	102.315	72.4795			2874.43	101.91	97.8812	100.498	97.7806	98.9578	100.756	66.8133
	2374.95	103.183	100.91	102.344	100.281	100.799	102.3	72.4608			2874.91	101.908	97.8803	100.498	97.7799	98.9569	100.756	66.8213
	2375.43	103.178	100.901	102.337	100.267	100.784	102.288	72.4448			2875.39	101.906	97.8786	100.497	97.7786	98.9561	100.756	66.8265
	2375.91	103.175	100.895	102.331	100.256	100.77	102.277	72.4307			2875.87	101.905	97.8763	100.496	97.777	98.9561	100.756	66.8286
	2376.39	103.174	100.89	102.327	100.248	100.757	102.267	72.4183			2876.36	101.904	97.8735	100.496	97.7754	98.9568	100.756	66.8274
	2376.87	103.175	100.888	102.325	100.244	100.746	102.258	72.4077			2876.84	101.904	97.8705	100.495	97.7737	98.9577	100.756	66.8225
	2377.36	103.18	100.888	102.325	100.242	100.739	102.251	72.3995			2877.32	101.904	97.8676	100.493	97.772	98.9582	100.755	66.8136
	2377.84	103.187	100.889	102.327	100.243	100.736	102.246	72.3943			2877.8	101.904	97.8652	100.492	97.7702	98.9578	100.753	66.8005
	2378.32	103.195	100.892	102.33	100.246	100.739	102.245	72.3925			2878.28	101.903	97.8633	100.49	97.7681	98.9564	100.751	66.7833
	2378.8	103.205	100.897	102.335	100.25	100.746	102.247	72.3939			2878.77	101.903	97.8622	100.487	97.7659	98.9544	100.748	66.7622
	2379.28	103.214	100.903	102.339	100.254	100.755	102.251	72.3982			2879.25	101.902	97.8618	100.484	97.7634	98.9526	100.746	66.7378
	2379.77	103.223	100.91	102.344	100.259	100.767	102.257	72.4051			2879.73	101.901	97.8619	100.481	97.761	98.9513	100.744	66.7102
	2380.25	103.23	100.918	102.348	100.263	100.779	102.265	72.4142			2880.21	101.901	97.8621	100.479	97.7587	98.9508	100.743	66.6798
	2380.73	103.236	100.924	102.352	100.268	100.792	102.274	72.4256			2880.7	101.901	97.8624	100.478	97.7568	98.9507	100.741	66.6465
	2381.21	103.24	100.93	102.356	100.272	100.806	102.284	72.4392			2881.18	101.902	97.8624	100.477	97.7551	98.9505	100.739	66.6103
	2381.7	103.242	100.934	102.361	100.278	100.821	102.297	72.4548			2881.66	101.903	97.8619	100.478	97.7536	98.9497	100.735	66.5714
	2382.18	103.244	100.937	102.366	100.284	100.837	102.312	72.472			2882.14	101.903	97.8607	100.479	97.7519	98.948	100.732	66.53
	2382.66	103.245	100.939	102.373	100.292	100.855	102.329	72.4901			2882.62	101.902	97.8589	100.48	97.75	98.9455	100.728	66.4863
	2383.14	103.247	100.94	102.382	100.301	100.873	102.347	72.5084			2883.11	101.9	97.8566	100.481	97.7476	98.9425	100.725	66.4409
	2383.62	103.25	100.942	102.392	100.311	100.891	102.366	72.526			2883.59	101.897	97.8537	100.481	97.7447	98.9394	100.724	66.394
	2384.11	103.254	100.944	102.403	100.322	100.907	102.383	72.5426			2884.07	101.894	97.8504	100.48	97.7412	98.9362	100.723	66.3457
	2384.59	103.259	100.947	102.414	100.331	100.921	102.4	72.5579			2884.55	101.89	97.8467	100.478	97.7373	98.9328	100.723	66.2962
	2385.07	103.263	100.949	102.424	100.338	100.933	102.415	72.5722			2885.03	101.887	97.8425	100.474	97.7328	98.9289	100.721	66.2452
	2385.55	103.268	100.951	102.433	100.344	100.944	102.43	72.5855			2885.52	101.884	97.8377	100.47	97.7277	98.9244	100.719	66.193
	2386.03	103.272	100.953	102.439	100.347	100.954	102.444	72.5981			2886	101.882	97.8321	100.465	97.722	98.9193	100.715	66.1398
	2386.52	103.276	100.954	102.444	100.351	100.963	102.458	72.6098			2886.48	101.881	97.8258	100.459	97.7157	98.9138	100.71	66.0857
	2387	103.28	100.955	102.449	100.355	100.972	102.47	72.6207			2886.96	101.88	97.8186	100.453	97.7087	98.9083	100.704	66.0313
	2387.48	103.284	100.957	102.453	100.361	100.98	102.482	72.6306			2887.44	101.88	97.8105	100.447	97.7011	98.903	100.698	65.9767
	2387.96	103.289	100.96	102.457	100.367	100.987	102.492	72.6398			2887.93	101.88	97.8017	100.441	97.693	98.8977	100.692	65.9218
	2388.45	103.292	100.965	102.461	100.375	100.993	102.501	72.6482			2888.41	101.879	97.7923	100.435	97.6843	98.8922	100.686	65.8666
	2388.93	103.294	100.97	102.465	100.383	101	102.509	72.656			2888.89	101.877	97.7825	100.429	97.675	98.8858	100.679	65.811
	2389.41	103.295	100.976	102.468	100.391	101.006	102.516	72.663			2889.37	101.875	97.7723	100.423	97.6652	98.8784	100.672	65.755
	2389.89	103.295	100.981	102.47	100.398	101.013	102.523	72.6686			2889.86	101.873	97.7619	100.416	97.6549	98.8699	100.664	65.6988
	2390.37	103.293	100.987	102.472	100.403	101.019	102.529	72.6722			2890.34	101.87	97.7513	100.409	97.6443	98.8607	100.656	65.6431
	2390.86	103.292	100.993	102.473	100.407	101.025	102.533	72.6732			2890.82	101.868	97.7405	100.401	97.6335	98.8511	100.649	65.5879
	2391.34	103.291	100.999	102.475	100.409	101.03	102.535	72.6713			2891.3	101.865	97.7294	100.392	97.6228	98.8418	100.642	65.5336
	2391.82	103.292	101.005	102.476	100.411	101.034	102.535	72.6672			2891.78	101.863	97.7178	100.383	97.6122	98.8327	100.635	65.4799
	2392.3	103.294	101.011	102.478	100.411	101.036	102.533	72.6617			2892.26	101.861	97.7057	100.373	97.6019	98.8239	100.628	65.4267
	2392.78	103.297	101.017	102.48	100.409	101.036	102.53	72.6561			2892.75	101.859	97.6929	100.363	97.5916	98.8152	100.62	65.3734
	2393.27	103.301	101.022	102.481	100.406	101.034	102.525	72.6513			2893.23	101.858	97.6794	100.353	97.5813	98.8064	100.611	65.32
	2393.75	103.304	101.026	102.482	100.402	101.031	102.522	72.6477			2893.71	101.856	97.6652	100.343	97.5707	98.7977	100.602	65.2666
	2394.23	103.306	101.029	102.483	100.396	101.027	102.518	72.6452			2894.19	101.854	97.6505	100.332	97.5594	98.7891	100.591	65.2134
	2394.71	103.307	101.03	102.484	100.391	101.021	102.516	72.6435			2894.68	101.853	97.6353	100.323	97.5475	98.7807	100.581	65.1609
	2395.2	103.307	101.029	102.484	100.387	101.014	102.514	72.6421			2895.16	101.85	97.6199	100.313	97.5349	98.7725	100.572	65.109
	2395.68	103.307	101.028	102.486	100.385	101.008	102.513	72.641			2895.64	101.848	97.6043	100.304	97.5214	98.7638	100.562	65.0576
	2396.16	103.307	101.026	102.487	100.386	101.002	102.511	72.6405			2896.12	101.845	97.5888	100.295	97.5073	98.7544	100.553	65.0062
	2396.64	103.307	101.024	102.488	100.388	100.999	102.511	72.6412			2896.61	101.84	97.5733	100.286	97.4926	98.7436	100.543	64.954
	2397.12	103.308	101.021	102.489	100.391	100.998	102.511	72.6433			2897.09	101.835	97.5577	100.276	97.4775	98.7315	100.533	64.9007
	2397.61	103.31	101.019	102.489	100.395	100.998	102.513	72.6463			2897.57	101.83	97.5421	100.266	97.4623	98.7184	100.521	64.8463
	2398.09	103.312	101.017	102.489	100.397	101.001	102.514	72.6496			2898.05	101.824	97.5264	100.255	97.4472	98.7051	100.509	64.7912
	2398.57	103.314	101.015	102.488	100.397	101.003	102.516	72.6518			2898.53	101.819	97.5107	100.244	97.4325	98.6923	100.498	64.736
	2399.05	103.316	101.013	102.487	100.396	101.004	102.516	72.652			2899.01	101.815	97.4951	100.231	97.4183	98.6805	100.487	64.6812
	2399.53	103.316	101.011	102.486	100.392	101.004	102.515	72.65			2899.5	101.812	97.4796	100.219	97.4049	98.6696	100.478	64.6271
	2400.02	103.316	101.01	102.485	100.388	101.004	102.513	72.6461			2899.98	101.809	97.4641	100.207	97.392	98.6591	100.469	64.5733
	2400.5	103.314	101.009	102.484	100.383	101.003	102.51	72.6416			2900.46	101.808	97.4486	100.195	97.3795	98.6484	100.461	64.5194
	2400.98	103.311	101.009	102.484	100.379	101.003	102.508	72.638			2900.94	101.806	97.433	100.183	97.3671	98.637	100.453	64.4647
	2401.46	103.307	101.01	102.484	100.376	101.005	102.508	72.6361			2901.43	101.805	97.4172	100.172	97.3545	98.6251	100.444	64.409
	2401.95	103.302	101.012	102.486	100.375	101.009	102.509	72.6364			2901.91	101.803	97.4013	100.161	97.3418	98.613	100.434	64.3522
	2402.43	103.298	101.016	102.488	100.376	101.013	102.513	72.6386			2902.39	101.801	97.3855	100.15	97.3289	98.6014	100.425	64.2943
	2402.91	103.294	101.022	102.492	100.378	101.017	102.518	72.6417			2902.87	101.799	97.3697	100.14	97.3162	98.5907	100.416	64.2355
	2403.39	103.291	101.028	102.496	100.38	101.02	102.525	72.6448			2903.35	101.797	97.3541	100.13	97.3039	98.5809	100.407	64.1758
	2403.87	103.29	101.034	102.501	100.384	101.021	102.532	72.6472			2903.84	101.794	97.3387	100.12	97.2921	98.5718	100.399	64.115
	2404.36	103.288	101.038	102.504	100.386	101.021	102.539	72.6484			2904.32	101.792	97.3232	100.11	97.2804	98.5626	100.39	64.0526
	2404.84	103.288	101.039	102.507	100.387	101.019	102.546	72.6484			2904.8	101.788	97.3075	100.1	97.2687	98.5527	100.38	63.9881
	2405.32	103.287	101.038	102.508	100.388	101.018	102.552	72.6475			2905.28	101.784	97.2913	100.089	97.2565	98.542	100.369	63.9215
	2405.8	103.288	101.036	102.507	100.387	101.017	102.556	72.646			2905.76	101.779	97.2745	100.076	97.2431	98.5305	100.359	63.8525
	2406.28	103.29	101.033	102.507	100.385	101.015	102.56	72.6441			2906.25	101.773	97.2571	100.063	97.2284	98.5184	100.348	63.7813
	2406.77	103.293	101.031	102.506	100.385	101.014	102.561	72.6423			2906.73	101.767	97.2389	100.049	97.2122	98.5061	100.337	63.7082
	2407.25	103.298	101.03	102.506	100.385	101.012	102.561	72.6408			2907.21	101.762	97.2199	100.035	97.1944	98.4935	100.326	63.633
	2407.73	103.305	101.032	102.507	100.387	101.01	102.559	72.6403			2907.69	101.757	97.1999	100.02	97.1753	98.4804	100.315	63.5556
	2408.21	103.312	101.035	102.509	100.389	101.008	102.556	72.641			2908.18	101.753	97.1787	100.006	97.1549	98.4666	100.303	63.4756
	2408.7	103.318	101.037	102.51	100.391	101.007	102.553	72.6428			2908.66	101.75	97.1558	99.9919	97.1333	98.4519	100.29	63.3926
	2409.18	103.322	101.039	102.511	100.393	101.005	102.55	72.6455			2909.14	101.748	97.1309	99.9779	97.1108	98.4364	100.277	63.3064
	2409.66	103.324	101.037	102.509	100.393	101.004	102.546	72.6482			2909.62	101.745	97.1038	99.9634	97.0873	98.4205	100.263	63.217
	2410.14	103.322	101.032	102.506	100.391	101.001	102.541	72.65			2910.1	101.743	97.0742	99.948	97.0631	98.4045	100.249	63.1245
	2410.62	103.318	101.025	102.501	100.387	100.998	102.534	72.6505			2910.59	101.741	97.0422	99.9314	97.0382	98.3887	100.236	63.029
	2411.11	103.312	101.015	102.494	100.381	100.992	102.527	72.6496			2911.07	101.74	97.0078	99.9134	97.0125	98.3726	100.223	62.9304
	2411.59	103.305	101.004	102.487	100.374	100.986	102.519	72.6474			2911.55	101.739	96.9713	99.8939	96.9859	98.356	100.209	62.8285
	2412.07	103.298	100.994	102.481	100.367	100.98	102.512	72.6446			2912.03	101.737	96.9326	99.8729	96.958	98.3381	100.194	62.7233
	2412.55	103.293	100.986	102.477	100.36	100.976	102.507	72.6419			2912.51	101.736	96.8918	99.8505	96.9284	98.3186	100.177	62.615
	2413.03	103.288	100.981	102.475	100.355	100.975	102.505	72.6394			2913	101.734	96.849	99.8265	96.8969	98.2973	100.158	62.5044
	2413.52	103.286	100.98	102.476	100.351	100.975	102.504	72.6372			2913.48	101.732	96.8045	99.8011	96.8632	98.2746	100.137	62.3932
	2414	103.287	100.982	102.479	100.349	100.976	102.504	72.6351			2913.96	101.728	96.7587	99.7743	96.8277	98.2507	100.115	62.2835
	2414.48	103.289	100.986	102.483	100.348	100.976	102.503	72.6331			2914.44	101.724	96.7121	99.7462	96.7908	98.226	100.093	62.1776
	2414.96	103.293	100.991	102.487	100.349	100.976	102.502	72.6315			2914.93	101.72	96.6654	99.7171	96.7529	98.2002	100.071	62.0779
	2415.44	103.298	100.996	102.49	100.35	100.974	102.5	72.6309			2915.41	101.714	96.6193	99.6874	96.7148	98.1732	100.048	61.9864
	2415.93	103.303	100.999	102.493	100.351	100.972	102.498	72.6317			2915.89	101.709	96.5742	99.6574	96.6769	98.1445	100.024	61.9046
	2416.41	103.307	101.001	102.494	100.351	100.97	102.497	72.6342			2916.37	101.702	96.5304	99.6271	96.6394	98.1142	99.999	61.8338
	2416.89	103.31	101	102.493	100.351	100.97	102.496	72.6379			2916.85	101.695	96.4883	99.5965	96.6023	98.0826	99.9724	61.775
	2417.37	103.312	100.999	102.491	100.35	100.971	102.497	72.6418			2917.34	101.687	96.4479	99.5654	96.5657	98.0506	99.9446	61.7292
	2417.86	103.312	100.997	102.489	100.347	100.973	102.497	72.6448			2917.82	101.678	96.4095	99.5336	96.5296	98.0189	99.9162	61.6973
	2418.34	103.311	100.995	102.485	100.344	100.974	102.498	72.646			2918.3	101.668	96.3731	99.5012	96.4944	97.9885	99.8879	61.6798
	2418.82	103.31	100.993	102.481	100.341	100.974	102.498	72.645			2918.78	101.659	96.3389	99.4681	96.4603	97.9592	99.8599	61.6769
	2419.3	103.309	100.991	102.476	100.337	100.972	102.497	72.6421			2919.26	101.65	96.3068	99.4347	96.4277	97.9311	99.8323	61.6884
	2419.78	103.308	100.987	102.47	100.332	100.968	102.496	72.6381			2919.75	101.641	96.2766	99.4018	96.3969	97.9035	99.805	61.7136
	2420.27	103.305	100.982	102.463	100.328	100.962	102.496	72.6339			2920.23	101.633	96.2482	99.3698	96.3683	97.8762	99.7779	61.7517
	2420.75	103.302	100.975	102.456	100.324	100.955	102.496	72.6298			2920.71	101.625	96.2216	99.3395	96.3422	97.8494	99.7514	61.8017
	2421.23	103.297	100.968	102.448	100.321	100.948	102.496	72.6261			2921.19	101.618	96.197	99.3114	96.3189	97.8238	99.7261	61.8632
	2421.71	103.29	100.961	102.441	100.318	100.941	102.496	72.6222			2921.68	101.612	96.1748	99.286	96.2987	97.8005	99.703	61.9357
	2422.19	103.282	100.954	102.434	100.316	100.934	102.493	72.6179			2922.16	101.606	96.1559	99.2635	96.2821	97.7805	99.6832	62.019
	2422.68	103.274	100.95	102.429	100.314	100.928	102.489	72.6131			2922.64	101.6	96.1408	99.2438	96.2692	97.7644	99.667	62.1127
	2423.16	103.266	100.948	102.424	100.311	100.924	102.484	72.6083			2923.12	101.596	96.1301	99.2272	96.2603	97.7523	99.6549	62.2164
	2423.64	103.259	100.947	102.422	100.309	100.921	102.478	72.6041			2923.6	101.592	96.1239	99.2135	96.2551	97.7442	99.6465	62.3294
	2424.12	103.254	100.947	102.421	100.307	100.921	102.473	72.6009			2924.09	101.59	96.1222	99.2028	96.2535	97.7395	99.6415	62.4511
	2424.61	103.253	100.948	102.422	100.305	100.922	102.47	72.599			2924.57	101.587	96.1244	99.1951	96.2552	97.738	99.6397	62.5806
	2425.09	103.254	100.947	102.424	100.303	100.924	102.469	72.5979			2925.05	101.585	96.1303	99.1906	96.26	97.7398	99.6407	62.7174
	2425.57	103.258	100.947	102.427	100.303	100.927	102.469	72.5966			2925.53	101.584	96.1394	99.1896	96.2679	97.7446	99.6443	62.861
	2426.05	103.263	100.945	102.429	100.302	100.93	102.468	72.5945			2926.01	101.582	96.1516	99.1922	96.2792	97.7525	99.6504	63.0105
	2426.53	103.269	100.942	102.43	100.302	100.932	102.468	72.5908			2926.5	101.58	96.1671	99.1985	96.2939	97.7633	99.6584	63.1653
	2427.01	103.274	100.939	102.429	100.301	100.934	102.467	72.5858			2926.98	101.579	96.1857	99.2082	96.3125	97.7763	99.6679	63.3244
	2427.5	103.277	100.936	102.426	100.299	100.936	102.465	72.5802			2927.46	101.578	96.2074	99.2211	96.3346	97.7911	99.6785	63.4871
	2427.98	103.278	100.932	102.422	100.296	100.937	102.465	72.5747			2927.94	101.577	96.2321	99.2368	96.3599	97.8073	99.6901	63.6525
	2428.46	103.277	100.927	102.418	100.292	100.939	102.465	72.5704			2928.43	101.577	96.2593	99.2546	96.3877	97.8248	99.703	63.8204
	2428.94	103.275	100.924	102.415	100.288	100.941	102.467	72.5678			2928.91	101.577	96.2886	99.2744	96.4174	97.844	99.7175	63.9908
	2429.43	103.272	100.921	102.415	100.284	100.942	102.47	72.5672			2929.39	101.577	96.3194	99.2958	96.4484	97.8652	99.7342	64.1637
	2429.91	103.271	100.919	102.418	100.282	100.942	102.474	72.5687			2929.87	101.578	96.3515	99.3189	96.4804	97.8887	99.7533	64.3393
	2430.39	103.272	100.918	102.423	100.281	100.942	102.477	72.572			2930.35	101.579	96.3846	99.3437	96.5133	97.914	99.7745	64.5174
	2430.87	103.275	100.919	102.429	100.281	100.941	102.479	72.5769			2930.84	101.581	96.4187	99.37	96.5472	97.9408	99.7971	64.6974
	2431.35	103.279	100.92	102.435	100.282	100.942	102.481	72.5828			2931.32	101.583	96.4535	99.3977	96.5819	97.968	99.8203	64.8784
	2431.84	103.284	100.92	102.439	100.284	100.943	102.483	72.5887			2931.8	101.586	96.489	99.4264	96.6175	97.9949	99.8436	65.0594
	2432.32	103.289	100.919	102.441	100.285	100.945	102.484	72.5932			2932.28	101.589	96.5249	99.4556	96.6537	98.0213	99.8668	65.2398
	2432.8	103.291	100.917	102.441	100.285	100.947	102.483	72.5949			2932.76	101.592	96.5612	99.485	96.69	98.0472	99.8902	65.4188
	2433.28	103.292	100.912	102.437	100.284	100.947	102.48	72.5928			2933.25	101.595	96.5979	99.5141	96.7262	98.0731	99.9141	65.5962
	2433.76	103.291	100.906	102.431	100.281	100.943	102.475	72.5864			2933.73	101.596	96.6349	99.5428	96.7618	98.0995	99.939	65.7719
	2434.25	103.288	100.898	102.424	100.276	100.936	102.467	72.5764			2934.21	101.598	96.6722	99.5712	96.797	98.1265	99.9649	65.9457
	2434.73	103.284	100.89	102.415	100.269	100.925	102.459	72.5641			2934.69	101.6	96.7096	99.5993	96.8316	98.1541	99.9914	66.1172
	2435.21	103.278	100.88	102.405	100.26	100.913	102.451	72.5514			2935.18	101.602	96.7471	99.6273	96.8659	98.182	100.018	66.286
	2435.69	103.272	100.871	102.394	100.249	100.9	102.446	72.54			2935.66	101.604	96.7843	99.6553	96.9	98.2097	100.044	66.4514
	2436.18	103.266	100.863	102.385	100.239	100.888	102.442	72.5309			2936.14	101.608	96.8209	99.6835	96.9337	98.237	100.07	66.613
	2436.66	103.259	100.856	102.377	100.231	100.877	102.441	72.5242			2936.62	101.613	96.8567	99.7118	96.9672	98.2637	100.096	66.77
	2437.14	103.252	100.852	102.373	100.226	100.869	102.44	72.5196			2937.1	101.619	96.8917	99.7401	97.0001	98.2897	100.121	66.9221
	2437.62	103.247	100.851	102.372	100.225	100.863	102.439	72.5168			2937.59	101.625	96.926	99.7684	97.0324	98.3148	100.147	67.0685
	2438.1	103.244	100.853	102.375	100.228	100.86	102.438	72.5153			2938.07	101.631	96.9598	99.7962	97.0636	98.3388	100.172	67.209
	2438.59	103.243	100.858	102.381	100.234	100.86	102.437	72.5151			2938.55	101.638	96.9931	99.8233	97.0936	98.3613	100.197	67.3429
	2439.07	103.246	100.865	102.389	100.24	100.863	102.436	72.5164			2939.03	101.643	97.0259	99.8493	97.1221	98.382	100.219	67.47
	2439.55	103.252	100.873	102.398	100.246	100.868	102.436	72.5191			2939.51	101.648	97.0579	99.8738	97.1491	98.4011	100.24	67.5902
	2440.03	103.26	100.88	102.405	100.25	100.876	102.439	72.5225			2940	101.652	97.0887	99.8966	97.1746	98.4189	100.259	67.7036
	2440.51	103.269	100.886	102.41	100.251	100.884	102.443	72.5256			2940.48	101.655	97.1183	99.9181	97.199	98.4363	100.276	67.8107
	2441	103.277	100.89	102.412	100.248	100.89	102.446	72.5272			2940.96	101.657	97.1463	99.9385	97.2225	98.454	100.293	67.9117
	2441.48	103.283	100.892	102.411	100.244	100.893	102.448	72.5263			2941.44	101.659	97.1731	99.9583	97.2455	98.4726	100.31	68.0066
	2441.96	103.285	100.891	102.408	100.238	100.893	102.448	72.5228			2941.92	101.661	97.1985	99.9776	97.268	98.492	100.327	68.0955
	2442.44	103.283	100.888	102.404	100.231	100.891	102.445	72.5171			2942.41	101.662	97.2227	99.9967	97.29	98.5118	100.344	68.1779
	2442.93	103.278	100.882	102.399	100.225	100.887	102.441	72.5104			2942.89	101.663	97.2455	100.015	97.3108	98.5313	100.361	68.2533
	2443.41	103.271	100.876	102.395	100.22	100.884	102.436	72.5037			2943.37	101.664	97.2665	100.032	97.33	98.5496	100.377	68.3215
	2443.89	103.262	100.87	102.392	100.216	100.882	102.431	72.4975			2943.85	101.664	97.2854	100.048	97.3469	98.5663	100.391	68.3825
	2444.37	103.254	100.865	102.39	100.215	100.881	102.428	72.4918			2944.34	101.663	97.3019	100.062	97.3611	98.5814	100.403	68.4367
	2444.85	103.248	100.862	102.389	100.215	100.88	102.425	72.486			2944.82	101.662	97.3158	100.073	97.3725	98.5949	100.415	68.4842
	2445.34	103.245	100.862	102.388	100.218	100.879	102.423	72.4796			2945.3	101.66	97.3275	100.084	97.3816	98.6072	100.425	68.5256
	2445.82	103.244	100.863	102.387	100.221	100.876	102.421	72.4723			2945.78	101.658	97.3374	100.092	97.3888	98.6182	100.434	68.5611
	2446.3	103.245	100.863	102.385	100.224	100.871	102.419	72.4644			2946.26	101.656	97.3459	100.1	97.3946	98.6279	100.443	68.5905
	2446.78	103.247	100.862	102.382	100.227	100.866	102.418	72.4567			2946.75	101.655	97.3534	100.108	97.3998	98.6361	100.45	68.6138
	2447.26	103.249	100.858	102.378	100.228	100.861	102.417	72.4497			2947.23	101.653	97.3599	100.116	97.4044	98.6428	100.456	68.6311
	2447.75	103.25	100.851	102.374	100.227	100.857	102.418	72.4437			2947.71	101.652	97.3656	100.123	97.4086	98.6481	100.461	68.6424
	2448.23	103.251	100.841	102.369	100.223	100.854	102.418	72.4383			2948.19	101.651	97.3702	100.129	97.4124	98.6522	100.464	68.6485
	2448.71	103.25	100.831	102.366	100.218	100.85	102.418	72.4328			2948.67	101.65	97.3739	100.134	97.4157	98.6556	100.465	68.65
	2449.19	103.249	100.82	102.362	100.211	100.846	102.417	72.4265			2949.16	101.65	97.3767	100.138	97.4187	98.6583	100.466	68.6478
	2449.68	103.247	100.811	102.36	100.205	100.841	102.413	72.4191			2949.64	101.651	97.3791	100.141	97.4215	98.6604	100.466	68.6429
	2450.16	103.245	100.803	102.357	100.198	100.834	102.408	72.4112			2950.12	101.652	97.3812	100.143	97.424	98.6614	100.466	68.636
	2450.64	103.242	100.797	102.355	100.192	100.828	102.403	72.4038			2950.6	101.654	97.3831	100.145	97.4262	98.6612	100.465	68.628
	2451.12	103.239	100.792	102.352	100.188	100.824	102.4	72.398			2951.09	101.656	97.3845	100.145	97.4276	98.6594	100.463	68.6196
	2451.6	103.236	100.788	102.349	100.186	100.821	102.398	72.3946			2951.57	101.658	97.385	100.145	97.428	98.6563	100.461	68.612
	2452.09	103.234	100.785	102.347	100.185	100.821	102.397	72.3936			2952.05	101.658	97.3838	100.143	97.4266	98.6524	100.459	68.6062
	2452.57	103.231	100.784	102.346	100.186	100.821	102.398	72.3943			2952.53	101.657	97.3804	100.141	97.4234	98.6481	100.457	68.6033
	2453.05	103.23	100.783	102.346	100.188	100.821	102.398	72.3957			2953.01	101.654	97.3747	100.137	97.4182	98.6439	100.456	68.6042
	2453.53	103.229	100.784	102.348	100.19	100.82	102.397	72.3966			2953.49	101.649	97.3669	100.132	97.4113	98.6399	100.454	68.6096
	2454.01	103.229	100.784	102.35	100.191	100.818	102.394	72.3968			2953.98	101.645	97.3579	100.127	97.4034	98.636	100.452	68.6198
	2454.5	103.23	100.785	102.351	100.191	100.814	102.39	72.3957			2954.46	101.641	97.3484	100.122	97.3951	98.6319	100.449	68.635
	2454.98	103.231	100.784	102.351	100.19	100.811	102.386	72.3937			2954.94	101.638	97.3394	100.118	97.387	98.6278	100.445	68.6551
	2455.46	103.233	100.782	102.349	100.187	100.808	102.383	72.3907			2955.42	101.637	97.3315	100.114	97.3797	98.6238	100.442	68.6803
	2455.94	103.234	100.778	102.347	100.182	100.806	102.38	72.3867			2955.91	101.637	97.3251	100.111	97.3735	98.6205	100.44	68.7103
	2456.43	103.234	100.774	102.344	100.178	100.807	102.378	72.3812			2956.39	101.637	97.3201	100.108	97.3685	98.6182	100.439	68.7451
	2456.91	103.234	100.771	102.341	100.174	100.808	102.376	72.3741			2956.87	101.639	97.3166	100.106	97.3649	98.6174	100.44	68.7841
	2457.39	103.233	100.769	102.339	100.172	100.811	102.374	72.3653			2957.35	101.64	97.3145	100.103	97.3623	98.6177	100.442	68.8268
	2457.87	103.232	100.768	102.339	100.171	100.813	102.372	72.3554			2957.83	101.64	97.3135	100.102	97.3609	98.6187	100.446	68.8725
	2458.35	103.231	100.768	102.341	100.17	100.815	102.37	72.3452			2958.32	101.64	97.3136	100.1	97.3605	98.6201	100.449	68.9206
	2458.84	103.229	100.768	102.343	100.17	100.817	102.37	72.3354			2958.8	101.64	97.3149	100.1	97.3613	98.6217	100.452	68.9709
	2459.32	103.227	100.767	102.345	100.169	100.817	102.371	72.3267			2959.28	101.639	97.3174	100.1	97.3632	98.6237	100.454	69.0231
	2459.8	103.225	100.765	102.346	100.168	100.816	102.372	72.3192			2959.76	101.638	97.3211	100.101	97.3666	98.6267	100.456	69.0777
	2460.28	103.223	100.762	102.346	100.166	100.813	102.373	72.3131			2960.24	101.637	97.3262	100.103	97.3718	98.6311	100.459	69.1347
	2460.76	103.222	100.758	102.344	100.163	100.809	102.372	72.3082			2960.73	101.636	97.3327	100.108	97.379	98.6375	100.462	69.1941
	2461.25	103.221	100.756	102.343	100.161	100.804	102.369	72.3047			2961.21	101.636	97.3407	100.113	97.3879	98.6453	100.468	69.2553
	2461.73	103.22	100.756	102.342	100.159	100.8	102.365	72.3033			2961.69	101.635	97.35	100.121	97.3984	98.654	100.474	69.3177
	2462.21	103.219	100.759	102.342	100.157	100.799	102.36	72.3042			2962.17	101.635	97.3605	100.129	97.4098	98.6627	100.481	69.3804
	2462.69	103.218	100.763	102.344	100.156	100.8	102.356	72.3079			2962.66	101.634	97.3717	100.137	97.4215	98.6707	100.488	69.4425
	2463.18	103.216	100.769	102.345	100.156	100.805	102.355	72.3138			2963.14	101.632	97.3834	100.146	97.4328	98.6779	100.495	69.5038
	2463.66	103.214	100.775	102.347	100.156	100.81	102.355	72.3209			2963.62	101.63	97.3953	100.154	97.4435	98.6849	100.502	69.5643
	2464.14	103.211	100.779	102.348	100.155	100.815	102.356	72.3273			2964.1	101.628	97.4076	100.162	97.4536	98.6924	100.509	69.6242
	2464.62	103.206	100.781	102.348	100.152	100.817	102.357	72.3313			2964.58	101.625	97.4204	100.171	97.4638	98.7014	100.517	69.6837
	2465.1	103.199	100.779	102.345	100.148	100.814	102.356	72.3319			2965.07	101.623	97.4344	100.18	97.4746	98.7123	100.526	69.743
	2465.59	103.192	100.774	102.341	100.142	100.808	102.352	72.3288			2965.55	101.621	97.4499	100.19	97.4867	98.725	100.536	69.8019
	2466.07	103.185	100.766	102.337	100.134	100.799	102.347	72.3227			2966.03	101.621	97.4674	100.203	97.5005	98.7393	100.547	69.8599
	2466.55	103.178	100.757	102.333	100.127	100.79	102.342	72.3154			2966.51	101.621	97.4867	100.217	97.5161	98.7543	100.558	69.9167
	2467.03	103.174	100.748	102.331	100.121	100.782	102.339	72.3083			2966.99	101.622	97.5078	100.232	97.5332	98.7698	100.57	69.972
	2467.51	103.173	100.741	102.329	100.118	100.777	102.338	72.3028			2967.48	101.624	97.53	100.249	97.5515	98.7854	100.583	70.0257
	2468	103.175	100.737	102.33	100.119	100.775	102.34	72.2994			2967.96	101.625	97.5529	100.267	97.5706	98.8011	100.596	70.0777
	2468.48	103.178	100.737	102.33	100.122	100.774	102.343	72.2981			2968.44	101.627	97.5762	100.285	97.5902	98.8169	100.61	70.1278
	2468.96	103.183	100.739	102.329	100.127	100.775	102.346	72.2981			2968.92	101.629	97.5995	100.303	97.6101	98.8327	100.626	70.1759
	2469.44	103.186	100.743	102.325	100.131	100.777	102.347	72.2984			2969.41	101.631	97.6226	100.321	97.63	98.8483	100.641	70.2213
	2469.92	103.188	100.746	102.319	100.134	100.778	102.346	72.298			2969.89	101.634	97.6454	100.338	97.6494	98.8632	100.656	70.2634
	2470.41	103.187	100.747	102.31	100.134	100.778	102.341	72.2963			2970.37	101.637	97.6676	100.355	97.6678	98.8771	100.669	70.3017
	2470.89	103.183	100.745	102.3	100.13	100.778	102.335	72.2928			2970.85	101.641	97.6886	100.371	97.6848	98.8898	100.682	70.336
	2471.37	103.177	100.741	102.291	100.125	100.776	102.327	72.2875			2971.33	101.645	97.7082	100.385	97.6999	98.9013	100.693	70.3662
	2471.85	103.172	100.736	102.283	100.118	100.772	102.32	72.2809			2971.82	101.648	97.7258	100.399	97.7131	98.9118	100.703	70.3925
	2472.34	103.169	100.73	102.278	100.112	100.766	102.313	72.2736			2972.3	101.651	97.7415	100.411	97.7246	98.9215	100.712	70.4153
	2472.82	103.168	100.726	102.275	100.106	100.76	102.309	72.2665			2972.78	101.653	97.7553	100.422	97.7348	98.9305	100.721	70.4349
	2473.3	103.168	100.724	102.273	100.103	100.752	102.306	72.2605			2973.26	101.656	97.7675	100.433	97.7441	98.9385	100.728	70.4515
	2473.78	103.17	100.723	102.272	100.101	100.744	102.306	72.256			2973.74	101.658	97.7784	100.442	97.753	98.9455	100.735	70.4655
	2474.26	103.171	100.722	102.272	100.099	100.738	102.306	72.2531			2974.23	101.66	97.7883	100.45	97.7614	98.9514	100.74	70.4771
	2474.75	103.17	100.72	102.271	100.096	100.732	102.307	72.2511			2974.71	101.661	97.7973	100.457	97.7691	98.9565	100.744	70.4869
	2475.23	103.167	100.716	102.269	100.093	100.727	102.306	72.2493			2975.19	101.662	97.8056	100.462	97.7758	98.961	100.747	70.4953
	2475.71	103.162	100.709	102.268	100.088	100.722	102.304	72.2467			2975.67	101.662	97.8131	100.465	97.7814	98.9653	100.749	70.5027
	2476.19	103.156	100.701	102.266	100.082	100.716	102.299	72.2431			2976.16	101.662	97.82	100.467	97.786	98.9697	100.751	70.5093
	2476.67	103.151	100.692	102.265	100.076	100.71	102.293	72.2388			2976.64	101.662	97.8263	100.469	97.7898	98.9741	100.754	70.515
	2477.16	103.147	100.683	102.264	100.07	100.706	102.287	72.2345			2977.12	101.662	97.8323	100.471	97.7935	98.9783	100.756	70.5195
	2477.64	103.144	100.677	102.263	100.064	100.702	102.282	72.2314			2977.6	101.663	97.8383	100.474	97.7976	98.9822	100.759	70.5225
	2478.12	103.144	100.673	102.262	100.059	100.701	102.28	72.2303			2978.08	101.665	97.8442	100.478	97.8022	98.9854	100.761	70.5236
	2478.6	103.146	100.672	102.26	100.055	100.703	102.281	72.2314			2978.57	101.668	97.85	100.481	97.8074	98.988	100.763	70.5229
	2479.09	103.148	100.673	102.258	100.052	100.706	102.282	72.2343			2979.05	101.671	97.8553	100.485	97.8127	98.9903	100.766	70.5206
	2479.57	103.152	100.676	102.257	100.05	100.709	102.284	72.2383			2979.53	101.674	97.8597	100.488	97.8175	98.9924	100.769	70.5169
	2480.05	103.156	100.678	102.255	100.048	100.712	102.285	72.2424			2980.01	101.675	97.8628	100.49	97.8211	98.9944	100.772	70.5122
	2480.53	103.16	100.681	102.254	100.047	100.714	102.284	72.2457			2980.49	101.676	97.8645	100.492	97.8233	98.9961	100.774	70.5066
	2481.01	103.164	100.683	102.254	100.046	100.715	102.282	72.2479			2980.98	101.674	97.8648	100.492	97.8239	98.9974	100.776	70.5006
	2481.49	103.168	100.684	102.256	100.046	100.717	102.281	72.2489			2981.46	101.672	97.864	100.492	97.823	98.9981	100.777	70.4941
	2481.98	103.172	100.685	102.258	100.046	100.72	102.281	72.2488			2981.94	101.669	97.8624	100.493	97.8211	98.9985	100.777	70.4875
	2482.46	103.175	100.686	102.261	100.046	100.724	102.284	72.2475			2982.42	101.666	97.8605	100.493	97.8185	98.9986	100.776	70.4811
	2482.94	103.177	100.687	102.265	100.048	100.728	102.29	72.2451			2982.91	101.665	97.8585	100.494	97.8157	98.9991	100.775	70.4753
	2483.42	103.179	100.69	102.27	100.05	100.732	102.297	72.2416			2983.39	101.663	97.8569	100.495	97.8131	98.9999	100.773	70.4701
	2483.91	103.18	100.693	102.274	100.053	100.733	102.305	72.2371			2983.87	101.663	97.8555	100.496	97.8107	99.0012	100.772	70.4654
	2484.39	103.181	100.697	102.277	100.055	100.732	102.311	72.2322			2984.35	101.664	97.8546	100.496	97.8088	99.0023	100.771	70.4606
	2484.87	103.182	100.701	102.278	100.057	100.727	102.314	72.2274			2984.83	101.666	97.854	100.495	97.8073	99.0025	100.77	70.4549
	2485.35	103.182	100.704	102.277	100.056	100.721	102.316	72.2232			2985.32	101.667	97.8537	100.494	97.8062	99.0014	100.769	70.4478
	2485.83	103.181	100.706	102.273	100.053	100.714	102.316	72.2198			2985.8	101.669	97.8534	100.492	97.8055	98.999	100.767	70.439
	2486.32	103.178	100.705	102.268	100.048	100.708	102.313	72.2167			2986.28	101.67	97.8533	100.49	97.8049	98.9956	100.766	70.4284
	2486.8	103.174	100.703	102.263	100.041	100.703	102.308	72.2131			2986.76	101.67	97.8532	100.489	97.8046	98.9921	100.765	70.4166
	2487.28	103.166	100.697	102.257	100.032	100.698	102.3	72.2081			2987.24	101.67	97.8531	100.488	97.8046	98.9895	100.765	70.4042
	2487.76	103.157	100.69	102.252	100.023	100.693	102.291	72.2014			2987.73	101.67	97.8532	100.488	97.8049	98.9883	100.765	70.3919
	2488.24	103.147	100.68	102.248	100.014	100.688	102.28	72.1932			2988.21	101.67	97.8536	100.489	97.8056	98.9886	100.766	70.3799
	2488.73	103.137	100.668	102.244	100.005	100.684	102.269	72.1843			2988.69	101.671	97.8545	100.492	97.8067	98.9899	100.767	70.3681
	2489.21	103.129	100.656	102.242	99.9982	100.68	102.26	72.1758			2989.17	101.672	97.8558	100.496	97.8079	98.9914	100.766	70.3565
	2489.69	103.122	100.644	102.24	99.9927	100.677	102.254	72.1688			2989.66	101.673	97.8576	100.499	97.8088	98.9925	100.766	70.3444
	2490.17	103.118	100.634	102.238	99.9889	100.676	102.252	72.1636			2990.14	101.674	97.8596	100.503	97.8093	98.9929	100.764	70.3319
	2490.66	103.115	100.625	102.236	99.9871	100.675	102.252	72.1602			2990.62	101.674	97.8616	100.505	97.8088	98.9922	100.763	70.3185
	2491.14	103.115	100.618	102.234	99.9871	100.674	102.255	72.1582			2991.1	101.674	97.8634	100.506	97.8073	98.9907	100.761	70.3042
	2491.62	103.115	100.614	102.232	99.9887	100.671	102.257	72.1572			2991.58	101.672	97.8646	100.504	97.8049	98.9884	100.76	70.2891
	2492.1	103.115	100.612	102.23	99.9915	100.668	102.26	72.1571			2992.07	101.669	97.8653	100.501	97.802	98.9854	100.758	70.273
	2492.58	103.116	100.612	102.228	99.995	100.664	102.263	72.1582			2992.55	101.666	97.8652	100.496	97.7989	98.9817	100.757	70.2559
	2493.07	103.117	100.614	102.226	99.9984	100.66	102.267	72.1606			2993.03	101.662	97.8645	100.491	97.7961	98.9778	100.754	70.238
	2493.55	103.119	100.616	102.223	100.001	100.659	102.272	72.1644			2993.51	101.659	97.8634	100.486	97.7939	98.974	100.752	70.2198
	2494.03	103.121	100.619	102.221	100.004	100.66	102.278	72.1688			2993.99	101.658	97.8619	100.481	97.7925	98.9715	100.75	70.2018
	2494.51	103.125	100.623	102.219	100.006	100.663	102.284	72.1724			2994.48	101.657	97.8603	100.479	97.7918	98.9708	100.749	70.1845
	2494.99	103.129	100.626	102.218	100.007	100.668	102.288	72.1739			2994.96	101.658	97.8587	100.477	97.7915	98.9723	100.75	70.1684
	2495.48	103.132	100.627	102.216	100.008	100.671	102.29	72.1722			2995.44	101.659	97.8569	100.477	97.7912	98.9757	100.753	70.1535
	2495.96	103.135	100.628	102.214	100.008	100.673	102.287	72.1667			2995.92	101.66	97.8547	100.478	97.7906	98.9799	100.757	70.1392
	2496.44	103.135	100.627	102.211	100.008	100.674	102.281	72.1582			2996.4	101.661	97.8522	100.479	97.7892	98.9833	100.76	70.1248
	2496.92	103.134	100.623	102.209	100.006	100.673	102.274	72.1477			2996.89	101.66	97.8489	100.479	97.7868	98.9846	100.762	70.1096
	2497.41	103.131	100.618	102.206	100.004	100.672	102.266	72.1368			2997.37	101.658	97.845	100.479	97.7833	98.9834	100.762	70.0933
	2497.89	103.127	100.612	102.203	100.001	100.67	102.259	72.1264			2997.85	101.656	97.8404	100.477	97.7788	98.9798	100.759	70.0761
	2498.37	103.122	100.605	102.202	99.9969	100.668	102.254	72.117			2998.33	101.652	97.8356	100.474	97.7737	98.9752	100.755	70.0585
	2498.85	103.118	100.6	102.201	99.9931	100.664	102.248	72.1085			2998.82	101.649	97.8311	100.47	97.7686	98.971	100.75	70.0414
	2499.33	103.114	100.596	102.202	99.9892	100.658	102.242	72.1008			2999.3	101.645	97.8273	100.467	97.764	98.9682	100.746	70.0257
	2499.82	103.11	100.593	102.202	99.9849	100.649	102.234	72.0937			2999.78	101.643	97.8246	100.464	97.7603	98.9672	100.742	70.0114
	2500.3	103.106	100.591	102.202	99.9801	100.64	102.226	72.0875			3000.26	101.642	97.8229	100.463	97.7575	98.9674	100.739	69.9984
	2500.78	103.102	100.591	102.201	99.9746	100.631	102.217	72.0826
	2501.26	103.099	100.59	102.199	99.9686	100.623	102.209	72.0791
	2501.74	103.095	100.589	102.196	99.9624	100.619	102.204	72.0768
	2502.23	103.091	100.588	102.193	99.9565	100.618	102.2	72.0751
	2502.71	103.088	100.586	102.189	99.9512	100.618	102.197	72.0732
	2503.19	103.084	100.583	102.186	99.9467	100.618	102.194	72.0707
	2503.67	103.079	100.58	102.183	99.9429	100.617	102.191	72.0675
	2504.16	103.074	100.576	102.179	99.9395	100.614	102.187	72.0645
	2504.64	103.068	100.572	102.176	99.9365	100.61	102.185	72.0627
	2505.12	103.062	100.568	102.172	99.9339	100.606	102.184	72.0631
	2505.6	103.057	100.565	102.168	99.9323	100.602	102.185	72.0661
	2506.08	103.054	100.563	102.166	99.9323	100.601	102.189	72.0711
	2506.57	103.053	100.561	102.165	99.9344	100.601	102.195	72.0768
	2507.05	103.054	100.561	102.165	99.9387	100.602	102.2	72.0816
	2507.53	103.056	100.559	102.166	99.9443	100.604	102.204	72.084
	2508.01	103.058	100.556	102.166	99.9499	100.605	102.206	72.0834
	2508.49	103.059	100.551	102.165	99.9539	100.606	102.207	72.08
	2508.98	103.06	100.544	102.161	99.955	100.607	102.206	72.0744
	2509.46	103.059	100.535	102.156	99.9527	100.607	102.204	72.0676
	2509.94	103.058	100.525	102.15	99.9476	100.606	102.201	72.0608
	2510.42	103.058	100.516	102.144	99.941	100.605	102.197	72.0546
	2510.91	103.059	100.509	102.141	99.9342	100.602	102.193	72.0497
	2511.39	103.062	100.505	102.139	99.9286	100.599	102.189	72.0464
	2511.87	103.065	100.504	102.14	99.9247	100.596	102.186	72.0448
	2512.35	103.069	100.505	102.142	99.9223	100.594	102.184	72.045
	2512.83	103.072	100.507	102.144	99.9205	100.594	102.185	72.0465
	2513.32	103.075	100.509	102.144	99.9184	100.596	102.187	72.0488
	2513.8	103.076	100.51	102.144	99.9155	100.599	102.191	72.0512
	2514.28	103.078	100.511	102.142	99.9116	100.601	102.195	72.0532
	2514.76	103.08	100.512	102.14	99.9073	100.602	102.197	72.0543
	2515.24	103.082	100.512	102.138	99.9033	100.602	102.197	72.0545
	2515.73	103.085	100.513	102.136	99.9003	100.6	102.196	72.0543
	2516.21	103.087	100.513	102.137	99.8986	100.599	102.193	72.0539
	2516.69	103.088	100.514	102.139	99.898	100.599	102.191	72.0534
	2517.17	103.087	100.513	102.141	99.8977	100.6	102.189	72.0528
	2517.66	103.084	100.512	102.144	99.897	100.603	102.188	72.0515
	2518.14	103.079	100.511	102.146	99.8952	100.605	102.186	72.0494
	2518.62	103.073	100.509	102.147	99.892	100.605	102.182	72.0466
	2519.1	103.065	100.508	102.145	99.8875	100.603	102.176	72.0435
	2519.58	103.058	100.506	102.142	99.8823	100.6	102.169	72.041
	2520.07	103.052	100.504	102.138	99.8772	100.595	102.162	72.0398
	2520.55	103.047	100.501	102.133	99.8728	100.59	102.156	72.0397
	2521.03	103.043	100.498	102.129	99.8696	100.586	102.154	72.0402
	2521.51	103.039	100.493	102.125	99.8677	100.583	102.153	72.0399
	2521.99	103.036	100.488	102.122	99.8666	100.579	102.153	72.0375
	2522.48	103.032	100.481	102.119	99.8658	100.574	102.153	72.0323
	2522.96	103.029	100.473	102.116	99.8649	100.567	102.151	72.0245
	2523.44	103.024	100.465	102.112	99.8633	100.559	102.147	72.0155
	2523.92	103.02	100.455	102.106	99.8609	100.549	102.143	72.0069
	2524.41	103.016	100.445	102.099	99.8578	100.541	102.139	72.0002
	2524.89	103.012	100.435	102.092	99.8545	100.533	102.138	71.9963
	2525.37	103.01	100.426	102.086	99.8514	100.527	102.141	71.995
	2525.85	103.009	100.418	102.082	99.8488	100.524	102.145	71.9955
	2526.33	103.009	100.413	102.082	99.8472	100.522	102.151	71.9966
	2526.82	103.011	100.411	102.085	99.8464	100.523	102.156	71.9975
	2527.3	103.015	100.412	102.091	99.8465	100.527	102.16	71.9981
	2527.78	103.019	100.416	102.098	99.8474	100.533	102.163	71.9987
	2528.26	103.023	100.421	102.106	99.849	100.542	102.165	71.9995
	2528.74	103.028	100.428	102.113	99.8513	100.552	102.166	72.0007
	2529.23	103.032	100.434	102.118	99.854	100.562	102.166	72.002
	2529.71	103.037	100.439	102.121	99.8569	100.569	102.166	72.0028
	2530.19	103.043	100.442	102.122	99.8597	100.573	102.165	72.0025
	2530.67	103.048	100.444	102.121	99.8617	100.573	102.162	72.0011
	2531.15	103.053	100.443	102.118	99.8627	100.57	102.159	71.9989
	2531.64	103.057	100.44	102.115	99.8622	100.565	102.156	71.9967
	2532.12	103.059	100.434	102.11	99.8603	100.561	102.153	71.9951
	2532.6	103.06	100.427	102.106	99.8573	100.557	102.152	71.9944
	2533.08	103.058	100.419	102.102	99.8538	100.554	102.152	71.9944
	2533.57	103.054	100.412	102.099	99.8502	100.55	102.153	71.9944
	2534.05	103.049	100.405	102.096	99.8471	100.545	102.154	71.9938
	2534.53	103.043	100.399	102.094	99.8448	100.539	102.154	71.9922
	2535.01	103.037	100.395	102.09	99.8431	100.533	102.153	71.9899
	2535.49	103.031	100.391	102.086	99.8417	100.528	102.151	71.9873
	2535.97	103.025	100.389	102.082	99.8401	100.526	102.148	71.9848
	2536.46	103.019	100.388	102.077	99.8379	100.526	102.145	71.9827
	2536.94	103.014	100.386	102.072	99.8347	100.528	102.14	71.9808
	2537.42	103.01	100.383	102.069	99.8305	100.529	102.135	71.9787
	2537.9	103.007	100.381	102.066	99.8254	100.529	102.128	71.9761
	2538.39	103.005	100.378	102.066	99.8201	100.526	102.12	71.9733
	2538.87	103.005	100.374	102.066	99.8151	100.521	102.112	71.9706
	2539.35	103.004	100.37	102.067	99.811	100.517	102.107	71.9688
	2539.83	103.004	100.366	102.068	99.8083	100.515	102.104	71.9681
	2540.31	103.003	100.361	102.068	99.8068	100.515	102.104	71.9682
	2540.8	103	100.355	102.067	99.8061	100.517	102.106	71.9682
	2541.28	102.996	100.349	102.065	99.8051	100.519	102.109	71.9668
	2541.76	102.991	100.342	102.062	99.803	100.519	102.109	71.9631
	2542.24	102.984	100.335	102.058	99.799	100.516	102.106	71.9573
	2542.72	102.977	100.328	102.054	99.793	100.508	102.101	71.95
	2543.21	102.971	100.322	102.05	99.7853	100.499	102.095	71.9427
	2543.69	102.965	100.318	102.047	99.7773	100.49	102.09	71.9369
	2544.17	102.962	100.316	102.046	99.77	100.483	102.086	71.9335
	2544.65	102.96	100.316	102.047	99.7645	100.48	102.085	71.9323
	2545.14	102.96	100.318	102.049	99.761	100.481	102.085	71.9326
	2545.62	102.961	100.322	102.051	99.7591	100.483	102.086	71.9332
	2546.1	102.963	100.324	102.052	99.7578	100.485	102.085	71.933
	2546.58	102.964	100.325	102.051	99.7562	100.487	102.083	71.9316
	2547.06	102.964	100.324	102.048	99.7537	100.488	102.079	71.9292
	2547.55	102.963	100.32	102.042	99.7504	100.489	102.075	71.9263
	2548.03	102.963	100.314	102.036	99.7471	100.49	102.072	71.9232
	2548.51	102.963	100.308	102.03	99.7449	100.492	102.07	71.9202
	2548.99	102.964	100.302	102.025	99.7446	100.494	102.069	71.9171
	2549.47	102.966	100.298	102.022	99.7466	100.495	102.068	71.9137
	2549.96	102.97	100.296	102.019	99.7504	100.494	102.066	71.9101
	2550.44	102.973	100.297	102.017	99.7549	100.491	102.064	71.9065
	2550.92	102.976	100.299	102.015	99.759	100.485	102.061	71.9032
	2551.4	102.978	100.3	102.012	99.7618	100.478	102.058	71.9005
	2551.89	102.979	100.302	102.007	99.7627	100.471	102.058	71.8983
	2552.37	102.978	100.302	102.002	99.7618	100.463	102.058	71.8961
	2552.85	102.976	100.3	101.997	99.7596	100.457	102.06	71.8932
	2553.33	102.973	100.298	101.992	99.7565	100.45	102.062	71.8892
	2553.81	102.971	100.296	101.988	99.7528	100.445	102.064	71.8841
	2554.3	102.968	100.292	101.984	99.7483	100.441	102.064	71.8786
	2554.78	102.965	100.288	101.98	99.743	100.438	102.063	71.8735
	2555.26	102.963	100.283	101.976	99.7368	100.437	102.061	71.8697
	2555.74	102.96	100.278	101.973	99.7297	100.438	102.057	71.8675
	2556.22	102.956	100.272	101.97	99.722	100.439	102.052	71.8663
	2556.71	102.952	100.267	101.967	99.7141	100.44	102.046	71.8651
	2557.19	102.948	100.261	101.966	99.7064	100.439	102.04	71.863
	2557.67	102.944	100.256	101.965	99.6993	100.437	102.033	71.8593
	2558.15	102.94	100.25	101.964	99.6929	100.434	102.026	71.854
	2558.64	102.935	100.244	101.963	99.6874	100.43	102.022	71.8479
	2559.12	102.931	100.237	101.962	99.6831	100.428	102.022	71.8422
	2559.6	102.927	100.23	101.96	99.6805	100.427	102.024	71.8375
	2560.08	102.925	100.223	101.96	99.6799	100.427	102.03	71.8345
	2560.56	102.925	100.217	101.961	99.6814	100.428	102.037	71.8328
	2561.05	102.926	100.214	101.964	99.6848	100.43	102.045	71.8322
	2561.53	102.928	100.213	101.969	99.6892	100.43	102.052	71.8319
	2562.01	102.931	100.215	101.976	99.6937	100.43	102.057	71.8316
	2562.49	102.935	100.218	101.982	99.6969	100.43	102.06	71.8309
	2562.97	102.937	100.221	101.987	99.6983	100.43	102.062	71.8294
	2563.46	102.938	100.222	101.99	99.6975	100.432	102.061	71.8266
	2563.94	102.938	100.222	101.989	99.6947	100.435	102.059	71.8221
	2564.42	102.936	100.22	101.986	99.6905	100.438	102.055	71.8155
	2564.9	102.933	100.217	101.981	99.6857	100.439	102.047	71.8067
	2565.39	102.931	100.213	101.975	99.6809	100.438	102.038	71.7965
	2565.87	102.928	100.208	101.969	99.6765	100.434	102.029	71.7862
	2566.35	102.926	100.203	101.964	99.6726	100.43	102.02	71.7773
	2566.83	102.925	100.198	101.96	99.6696	100.426	102.015	71.7711
	2567.31	102.924	100.194	101.959	99.6678	100.423	102.013	71.7683
	2567.8	102.924	100.191	101.96	99.6673	100.421	102.015	71.7683
	2568.28	102.925	100.188	101.962	99.6682	100.422	102.02	71.7702
	2568.76	102.927	100.185	101.964	99.6705	100.423	102.026	71.7722
	2569.24	102.929	100.182	101.966	99.6735	100.424	102.032	71.7732
	2569.72	102.93	100.18	101.967	99.6765	100.425	102.036	71.7724
	2570.21	102.931	100.177	101.966	99.6786	100.424	102.038	71.7697
	2570.69	102.93	100.175	101.963	99.6794	100.423	102.039	71.7656
	2571.17	102.928	100.173	101.958	99.6788	100.421	102.039	71.7607
	2571.65	102.925	100.171	101.953	99.6773	100.419	102.038	71.7557
	2572.14	102.923	100.17	101.949	99.6756	100.416	102.039	71.751
	2572.62	102.921	100.171	101.945	99.6745	100.413	102.039	71.7469
	2573.1	102.92	100.172	101.943	99.6744	100.409	102.041	71.7437
	2573.58	102.92	100.174	101.94	99.6753	100.407	102.043	71.7417
	2574.06	102.92	100.175	101.937	99.6767	100.405	102.045	71.7409
	2574.55	102.921	100.176	101.933	99.6778	100.404	102.047	71.7413
	2575.03	102.921	100.175	101.93	99.6781	100.405	102.048	71.7421
	2575.51	102.92	100.173	101.926	99.677	100.404	102.047	71.7426
	2575.99	102.917	100.17	101.923	99.6745	100.403	102.043	71.7416
	2576.47	102.914	100.166	101.921	99.6706	100.399	102.036	71.7383
	2576.96	102.91	100.162	101.921	99.6654	100.393	102.026	71.7327
	2577.44	102.905	100.157	101.921	99.6592	100.386	102.015	71.7254
	2577.92	102.9	100.153	101.922	99.6521	100.38	102.005	71.7174
	2578.4	102.896	100.148	101.924	99.6444	100.376	101.998	71.7097
	2578.89	102.893	100.142	101.925	99.6367	100.374	101.994	71.7034
	2579.37	102.891	100.136	101.926	99.6297	100.375	101.993	71.6985
	2579.85	102.89	100.13	101.928	99.6239	100.377	101.994	71.6948
	2580.33	102.891	100.124	101.93	99.6198	100.379	101.996	71.6919
	2580.81	102.892	100.119	101.933	99.6176	100.379	101.998	71.689
	2581.3	102.892	100.114	101.935	99.6166	100.379	101.999	71.686
	2581.78	102.893	100.11	101.936	99.6161	100.378	102.001	71.6831
	2582.26	102.892	100.106	101.936	99.6153	100.376	102.003	71.6802
	2582.74	102.89	100.102	101.932	99.6135	100.374	102.004	71.6773
	2583.22	102.887	100.096	101.927	99.6105	100.372	102.004	71.6744
	2583.71	102.884	100.091	101.921	99.6065	100.369	102.002	71.6709
	2584.19	102.882	100.087	101.914	99.6026	100.366	101.999	71.6666
	2584.67	102.88	100.083	101.909	99.5994	100.363	101.994	71.6614
	2585.15	102.88	100.082	101.904	99.5976	100.36	101.988	71.6554
	2585.63	102.881	100.082	101.901	99.5973	100.357	101.984	71.6493
	2586.12	102.882	100.083	101.899	99.5984	100.356	101.982	71.6433
	2586.6	102.883	100.084	101.897	99.6	100.355	101.982	71.6379
	2587.08	102.884	100.085	101.895	99.6015	100.356	101.983	71.6328
	2587.56	102.884	100.085	101.893	99.6021	100.355	101.985	71.6278
	2588.05	102.882	100.084	101.891	99.6015	100.354	101.986	71.6225
	2588.53	102.88	100.082	101.889	99.5998	100.353	101.985	71.6168
	2589.01	102.878	100.079	101.886	99.5975	100.351	101.983	71.6109
	2589.49	102.876	100.076	101.885	99.595	100.35	101.982	71.6048
	2589.97	102.874	100.074	101.884	99.5931	100.351	101.981	71.5989
	2590.46	102.874	100.072	101.884	99.592	100.354	101.983	71.5931
	2590.94	102.876	100.069	101.884	99.5918	100.359	101.987	71.5871
	2591.42	102.878	100.066	101.884	99.5924	100.362	101.991	71.5804
	2591.9	102.88	100.062	101.884	99.5934	100.365	101.995	71.5729
	2592.38	102.882	100.057	101.883	99.5942	100.365	101.997	71.5647
	2592.87	102.883	100.05	101.882	99.5946	100.364	101.997	71.5562
	2593.35	102.881	100.043	101.88	99.5944	100.361	101.996	71.5482
	2593.83	102.878	100.036	101.878	99.5936	100.359	101.994	71.5414
	2594.31	102.873	100.029	101.876	99.5925	100.357	101.992	71.536
	2594.8	102.868	100.022	101.876	99.5913	100.355	101.989	71.5319
	2595.28	102.862	100.015	101.876	99.59	100.353	101.987	71.5284
	2595.76	102.858	100.01	101.878	99.5887	100.35	101.984	71.525
	2596.24	102.854	100.005	101.879	99.5871	100.346	101.98	71.5212
	2596.72	102.853	100.001	101.88	99.585	100.341	101.977	71.5169
	2597.2	102.852	99.9977	101.881	99.5822	100.336	101.974	71.5124
	2597.69	102.852	99.9956	101.881	99.579	100.333	101.973	71.5078
	2598.17	102.853	99.9941	101.88	99.5755	100.332	101.974	71.5032
	2598.65	102.854	99.9928	101.879	99.5721	100.334	101.977	71.4985
	2599.13	102.855	99.9913	101.878	99.569	100.336	101.979	71.4934
	2599.62	102.855	99.9892	101.876	99.5665	100.338	101.981	71.488
	2600.1	102.856	99.9864	101.874	99.5645	100.339	101.982	71.4824
	2600.58	102.856	99.983	101.872	99.5627	100.338	101.981	71.4771
	2601.06	102.856	99.9793	101.87	99.561	100.336	101.98	71.4729
	2601.54	102.856	99.9761	101.868	99.5592	100.333	101.979	71.47
	2602.03	102.856	99.9738	101.865	99.5572	100.332	101.98	71.4685
	2602.51	102.856	99.9727	101.864	99.555	100.331	101.981	71.4679
	2602.99	102.857	99.9728	101.862	99.5528	100.332	101.984	71.4673
	2603.47	102.858	99.9734	101.862	99.5507	100.332	101.985	71.466
	2603.95	102.86	99.9737	101.862	99.5485	100.332	101.986	71.4634
	2604.44	102.862	99.9728	101.862	99.5462	100.332	101.984	71.4597
	2604.92	102.864	99.9702	101.861	99.5438	100.331	101.982	71.4552
	2605.4	102.866	99.9658	101.861	99.5413	100.33	101.979	71.4505
	2605.88	102.867	99.9599	101.859	99.5386	100.329	101.975	71.4458
	2606.37	102.868	99.9534	101.858	99.5359	100.327	101.971	71.4409
	2606.85	102.868	99.9471	101.856	99.5333	100.325	101.966	71.4357
	2607.33	102.868	99.942	101.854	99.5308	100.322	101.961	71.4296
	2607.81	102.867	99.9384	101.852	99.5283	100.319	101.956	71.4226
	2608.29	102.865	99.9363	101.851	99.5257	100.315	101.951	71.4151
	2608.78	102.862	99.9354	101.85	99.523	100.313	101.948	71.4078
	2609.26	102.859	99.935	101.849	99.5203	100.312	101.948	71.4012
	2609.74	102.856	99.9345	101.847	99.5178	100.313	101.951	71.3959
	2610.22	102.853	99.9334	101.846	99.5157	100.316	101.956	71.3917
	2610.7	102.85	99.9315	101.845	99.5144	100.32	101.961	71.388
	2611.19	102.848	99.9286	101.844	99.5139	100.322	101.966	71.3842
	2611.67	102.846	99.925	101.843	99.5142	100.322	101.969	71.3797
	2612.15	102.844	99.9208	101.842	99.5148	100.32	101.971	71.3744
	2612.63	102.843	99.9164	101.841	99.5154	100.316	101.97	71.3686
	2613.11	102.841	99.9121	101.84	99.5158	100.312	101.969	71.3628
	2613.6	102.84	99.9083	101.839	99.5158	100.309	101.968	71.3577
	2614.08	102.839	99.9051	101.839	99.5153	100.307	101.966	71.3534
	2614.56	102.839	99.9026	101.84	99.5146	100.305	101.965	71.3499
	2615.04	102.84	99.9007	101.841	99.5138	100.305	101.963	71.3469
	2615.53	102.843	99.8989	101.843	99.5128	100.305	101.96	71.3441
	2616.01	102.846	99.8967	101.845	99.5117	100.305	101.956	71.341
	2616.49	102.848	99.8939	101.846	99.5104	100.305	101.952	71.3378
	2616.97	102.85	99.89	101.845	99.5086	100.306	101.949	71.3342
	2617.45	102.849	99.885	101.842	99.5063	100.308	101.947	71.3303
	2617.94	102.847	99.8789	101.838	99.5035	100.309	101.945	71.326
	2618.42	102.843	99.8721	101.832	99.5001	100.309	101.945	71.3211
	2618.9	102.838	99.8648	101.824	99.4963	100.307	101.944	71.3155
	2619.38	102.834	99.8574	101.817	99.4922	100.303	101.943	71.3093
	2619.86	102.83	99.8503	101.809	99.4881	100.298	101.941	71.3027
	2620.35	102.828	99.8439	101.803	99.4841	100.292	101.938	71.2962
	2620.83	102.826	99.8383	101.799	99.4808	100.286	101.936	71.2901
	2621.31	102.826	99.8339	101.798	99.4782	100.283	101.935	71.2845
	2621.79	102.828	99.8306	101.799	99.4766	100.281	101.934	71.2795
	2622.28	102.829	99.8284	101.803	99.4758	100.281	101.934	71.2747
	2622.76	102.832	99.8271	101.808	99.4754	100.283	101.935	71.2699
	2623.24	102.834	99.8262	101.812	99.475	100.284	101.934	71.265
	2623.72	102.836	99.8252	101.816	99.4739	100.285	101.934	71.2601
	2624.2	102.837	99.8238	101.819	99.4717	100.286	101.933	71.2555
	2624.69	102.837	99.8217	101.819	99.4685	100.287	101.932	71.2512
	2625.17	102.837	99.8191	101.817	99.4644	100.287	101.932	71.2473
	2625.65	102.836	99.816	101.814	99.46	100.287	101.932	71.2436
	2626.13	102.834	99.8128	101.81	99.4558	100.286	101.932	71.2393
	2626.61	102.832	99.8096	101.807	99.4525	100.284	101.931	71.2342
	2627.1	102.829	99.8065	101.804	99.4501	100.282	101.928	71.2279
	2627.58	102.826	99.8033	101.802	99.4485	100.278	101.925	71.2205
	2628.06	102.824	99.7998	101.8	99.4475	100.275	101.921	71.2123
	2628.54	102.822	99.7959	101.799	99.4464	100.272	101.918	71.2038
	2629.03	102.82	99.7914	101.797	99.4449	100.269	101.917	71.1953
	2629.51	102.818	99.7864	101.795	99.4425	100.267	101.917	71.1873
	2629.99	102.816	99.7812	101.792	99.4391	100.265	101.918	71.1797
	2630.47	102.814	99.776	101.79	99.4348	100.262	101.919	71.1724
	2630.95	102.812	99.771	101.787	99.4296	100.258	101.919	71.1653
	2631.44	102.809	99.7664	101.783	99.4241	100.254	101.918	71.1584
	2631.92	102.806	99.762	101.779	99.4184	100.251	101.915	71.1516
	2632.4	102.803	99.7579	101.775	99.413	100.248	101.911	71.1448
	2632.88	102.799	99.7538	101.771	99.4083	100.246	101.907	71.138
	2633.36	102.796	99.7496	101.767	99.4044	100.246	101.903	71.131
	2633.85	102.793	99.7453	101.763	99.4015	100.247	101.899	71.1237
	2634.33	102.791	99.7408	101.76	99.3992	100.247	101.895	71.116
	2634.81	102.791	99.7359	101.758	99.3974	100.247	101.891	71.1082
	2635.29	102.792	99.7307	101.756	99.3956	100.246	101.888	71.1006
	2635.78	102.793	99.7251	101.754	99.3937	100.244	101.885	71.0935
	2636.26	102.794	99.7193	101.753	99.3915	100.242	101.883	71.0872
	2636.74	102.795	99.7135	101.753	99.3889	100.24	101.882	71.0817
	2637.22	102.794	99.7081	101.753	99.3863	100.238	101.882	71.0767
	2637.7	102.793	99.7032	101.754	99.3835	100.237	101.882	71.0716
	2638.19	102.792	99.6991	101.755	99.3806	100.235	101.882	71.066
	2638.67	102.79	99.6957	101.756	99.3775	100.233	101.882	71.0594
	2639.15	102.788	99.6928	101.756	99.3741	100.231	101.882	71.0519
	2639.63	102.787	99.6899	101.755	99.3701	100.227	101.881	71.0435
	2640.11	102.785	99.6865	101.752	99.3657	100.224	101.88	71.0345
	2640.6	102.783	99.6823	101.748	99.361	100.221	101.879	71.0253
	2641.08	102.781	99.677	101.743	99.3564	100.218	101.878	71.0159
	2641.56	102.78	99.6707	101.737	99.3521	100.216	101.876	71.0065
	2642.04	102.778	99.6639	101.732	99.3483	100.213	101.875	70.9972
	2642.53	102.776	99.657	101.729	99.345	100.211	101.872	70.988
	2643.01	102.775	99.6506	101.726	99.3421	100.209	101.869	70.9791
	2643.49	102.774	99.6452	101.725	99.3391	100.207	101.867	70.9705
	2643.97	102.773	99.6411	101.723	99.3359	100.206	101.864	70.9622
	2644.45	102.773	99.6384	101.722	99.3323	100.205	101.863	70.9541
	2644.94	102.772	99.6366	101.721	99.3282	100.204	101.861	70.9459
	2645.42	102.772	99.6352	101.719	99.324	100.203	101.86	70.9374
	2645.9	102.771	99.6333	101.716	99.3195	100.201	101.859	70.9284
	2646.38	102.77	99.6304	101.714	99.315	100.198	101.858	70.9191
	2646.86	102.768	99.6258	101.711	99.3104	100.193	101.855	70.9099
	2647.35	102.765	99.6194	101.708	99.3057	100.189	101.853	70.901
	2647.83	102.762	99.6115	101.705	99.3008	100.184	101.85	70.8926
	2648.31	102.758	99.6028	101.701	99.2957	100.181	101.847	70.8847
	2648.79	102.755	99.5938	101.697	99.2906	100.179	101.844	70.8771
	2649.28	102.751	99.5855	101.693	99.2855	100.177	101.842	70.8693
	2649.76	102.748	99.5783	101.689	99.2806	100.176	101.839	70.8611
	2650.24	102.745	99.5723	101.686	99.276	100.174	101.836	70.8522
	2650.72	102.742	99.5674	101.682	99.2717	100.172	101.832	70.843
	2651.2	102.74	99.5631	101.679	99.2676	100.17	101.829	70.8335
	2651.68	102.738	99.5591	101.676	99.2635	100.168	101.826	70.8242
	2652.17	102.736	99.5551	101.673	99.2595	100.166	101.824	70.8151
	2652.65	102.735	99.5511	101.67	99.2557	100.165	101.823	70.8062
	2653.13	102.734	99.5473	101.667	99.2519	100.163	101.821	70.7974
	2653.61	102.732	99.5438	101.665	99.2484	100.162	101.82	70.7884
	2654.1	102.732	99.5407	101.662	99.2449	100.16	101.819	70.7793
	2654.58	102.731	99.5379	101.659	99.2414	100.158	101.817	70.7703
	2655.06	102.731	99.5352	101.656	99.2376	100.157	101.816	70.7614
	2655.54	102.73	99.5324	101.652	99.2332	100.155	101.814	70.7528
	2656.02	102.728	99.529	101.647	99.2281	100.153	101.811	70.7444
	2656.51	102.726	99.525	101.641	99.2221	100.15	101.808	70.7358
	2656.99	102.723	99.5205	101.635	99.2152	100.146	101.804	70.7267
	2657.47	102.718	99.5155	101.629	99.2077	100.141	101.799	70.7168
	2657.95	102.713	99.5104	101.624	99.2	100.134	101.793	70.7062
	2658.43	102.707	99.5055	101.619	99.1923	100.127	101.787	70.6953
	2658.92	102.702	99.5009	101.615	99.185	100.12	101.781	70.6846
	2659.4	102.697	99.4968	101.612	99.1784	100.114	101.776	70.6745
	2659.88	102.692	99.4931	101.609	99.1726	100.109	101.772	70.6654
	2660.36	102.689	99.4899	101.607	99.1675	100.106	101.768	70.6571
	2660.85	102.686	99.487	101.604	99.163	100.103	101.765	70.6491
	2661.33	102.683	99.4844	101.601	99.1588	100.1	101.761	70.6411
	2661.81	102.681	99.4819	101.598	99.1547	100.097	101.755	70.6327
	2662.29	102.678	99.4795	101.595	99.1501	100.093	101.749	70.6238
	2662.77	102.675	99.4772	101.591	99.1451	100.088	101.743	70.6147
	2663.26	102.672	99.475	101.588	99.1396	100.083	101.737	70.6059
	2663.74	102.667	99.473	101.584	99.1336	100.077	101.731	70.5976
	2664.22	102.662	99.4711	101.58	99.1275	100.073	101.727	70.5901
	2664.7	102.658	99.4694	101.576	99.1214	100.068	101.723	70.5834
	2665.18	102.653	99.4679	101.572	99.1155	100.064	101.72	70.5776
	2665.67	102.65	99.4662	101.569	99.11	100.061	101.717	70.5722
	2666.15	102.646	99.4644	101.565	99.1048	100.057	101.714	70.5675
	2666.63	102.643	99.4621	101.562	99.1	100.054	101.711	70.5632
	2667.11	102.64	99.4592	101.559	99.0955	100.052	101.709	70.5593
	2667.59	102.638	99.4556	101.556	99.0912	100.049	101.707	70.5555
	2668.08	102.635	99.4513	101.552	99.0873	100.047	101.705	70.5518
	2668.56	102.632	99.4466	101.549	99.0837	100.044	101.703	70.5477
	2669.04	102.629	99.4416	101.546	99.0805	100.041	101.7	70.5431
	2669.52	102.626	99.4366	101.543	99.0776	100.037	101.697	70.5378
	2670.01	102.624	99.4317	101.54	99.0747	100.034	101.693	70.5321
	2670.49	102.621	99.427	101.537	99.0719	100.03	101.689	70.5263
	2670.97	102.62	99.4226	101.534	99.0691	100.027	101.685	70.5207
	2671.45	102.618	99.4185	101.532	99.0662	100.026	101.682	70.5155
	2671.93	102.617	99.4147	101.53	99.0636	100.025	101.68	70.5109
	2672.42	102.615	99.4114	101.529	99.0612	100.025	101.679	70.5065
	2672.9	102.614	99.4085	101.527	99.0591	100.025	101.677	70.5023
	2673.38	102.612	99.406	101.526	99.0572	100.025	101.675	70.4981
	2673.86	102.609	99.4039	101.524	99.0554	100.023	101.673	70.494
	2674.34	102.606	99.4021	101.523	99.0535	100.021	101.671	70.49
	2674.83	102.602	99.4004	101.521	99.0512	100.019	101.668	70.4862
	2675.31	102.598	99.3988	101.519	99.0484	100.016	101.666	70.4829
	2675.79	102.595	99.3971	101.516	99.0452	100.013	101.664	70.4798
	2676.27	102.591	99.3954	101.515	99.042	100.011	101.662	70.4771
	2676.76	102.589	99.3937	101.513	99.039	100.009	101.661	70.4746
	2677.24	102.588	99.3923	101.512	99.0365	100.007	101.659	70.4724
	2677.72	102.588	99.3914	101.511	99.0347	100.005	101.659	70.4707
	2678.2	102.589	99.3908	101.511	99.0337	100.004	101.658	70.4694
	2678.68	102.59	99.3908	101.511	99.0332	100.003	101.659	70.4687
	2679.17	102.591	99.391	101.51	99.0329	100.003	101.659	70.4682
	2679.65	102.591	99.3911	101.509	99.0324	100.002	101.659	70.4675
	2680.13	102.59	99.3908	101.508	99.0315	100.001	101.657	70.4661
	2680.61	102.589	99.3897	101.505	99.0298	99.9994	101.654	70.4635
	2681.09	102.587	99.3877	101.503	99.0274	99.9963	101.65	70.4596
	2681.58	102.584	99.3845	101.5	99.0242	99.9923	101.644	70.4549
	2682.06	102.581	99.3805	101.496	99.0205	99.9878	101.639	70.4497
	2682.54	102.579	99.3758	101.493	99.0165	99.9837	101.634	70.4448
	2683.02	102.577	99.371	101.49	99.0123	99.9804	101.631	70.4407
	2683.51	102.576	99.3663	101.487	99.0083	99.9781	101.63	70.4377
	2683.99	102.575	99.362	101.484	99.0046	99.9764	101.63	70.4357
	2684.47	102.575	99.3581	101.482	99.0013	99.975	101.63	70.4343
	2684.95	102.575	99.3548	101.481	98.9984	99.9735	101.63	70.4331
	2685.43	102.576	99.3517	101.479	98.9958	99.9716	101.63	70.4319
	2685.92	102.576	99.3487	101.478	98.9935	99.9696	101.63	70.4303
	2686.4	102.576	99.3456	101.477	98.9915	99.9676	101.629	70.4283
	2686.88	102.575	99.3423	101.475	98.9898	99.9657	101.628	70.4258
	2687.36	102.573	99.3387	101.473	98.9883	99.9639	101.628	70.4229
	2687.84	102.571	99.3349	101.472	98.987	99.9622	101.628	70.4196
	2688.33	102.569	99.3312	101.471	98.9859	99.9602	101.628	70.4161
	2688.81	102.567	99.3277	101.469	98.9849	99.958	101.628	70.4126
	2689.29	102.565	99.3247	101.469	98.984	99.9556	101.628	70.4094
	2689.77	102.563	99.3224	101.468	98.9831	99.9532	101.627	70.4068
	2690.26	102.562	99.3208	101.466	98.9823	99.9511	101.626	70.4048
	2690.74	102.562	99.3196	101.465	98.9813	99.9494	101.624	70.4033
	2691.22	102.562	99.3185	101.463	98.9801	99.9477	101.622	70.4019
	2691.7	102.561	99.3173	101.461	98.9786	99.9456	101.619	70.4003
	2692.18	102.56	99.3154	101.458	98.9766	99.9426	101.616	70.3982
	2692.67	102.559	99.3128	101.455	98.974	99.9387	101.613	70.3955
	2693.15	102.556	99.3095	101.452	98.9709	99.934	101.609	70.3923
	2693.63	102.554	99.3058	101.45	98.9675	99.9292	101.605	70.389
	2694.11	102.551	99.3021	101.447	98.964	99.9251	101.603	70.3858
	2694.59	102.547	99.2989	101.445	98.9608	99.9223	101.6	70.3828
	2695.08	102.544	99.2964	101.444	98.958	99.921	101.599	70.3799
	2695.56	102.541	99.2948	101.443	98.9556	99.921	101.597	70.3768
	2696.04	102.538	99.2937	101.441	98.9536	99.9217	101.595	70.3732
	2696.52	102.535	99.293	101.44	98.9516	99.9227	101.592	70.3692
	2697.01	102.533	99.2923	101.439	98.9496	99.9235	101.59	70.3649
	2697.49	102.531	99.2913	101.437	98.9474	99.9239	101.587	70.3606
	2697.97	102.529	99.2898	101.435	98.945	99.9238	101.586	70.3564
	2698.45	102.528	99.2879	101.433	98.9425	99.9231	101.585	70.3525
	2698.93	102.526	99.2854	101.431	98.94	99.9218	101.584	70.3484
	2699.42	102.524	99.2824	101.429	98.9375	99.9195	101.584	70.3438
	2699.9	102.522	99.2789	101.427	98.935	99.9163	101.583	70.3384
	2700.38	102.52	99.2747	101.425	98.9321	99.912	101.582	70.3319
	2700.86	102.518	99.2701	101.422	98.9288	99.9072	101.579	70.3247
	2701.34	102.516	99.2652	101.42	98.925	99.9024	101.577	70.3174
	2701.83	102.513	99.2604	101.418	98.9207	99.8982	101.574	70.3105
	2702.31	102.511	99.2563	101.415	98.9162	99.895	101.572	70.3045
	2702.79	102.51	99.2532	101.413	98.9119	99.8931	101.571	70.2997
	2703.27	102.509	99.2512	101.411	98.9082	99.8922	101.571	70.2958
	2703.76	102.51	99.2503	101.41	98.9054	99.8921	101.572	70.2926
	2704.24	102.511	99.25	101.41	98.9035	99.8923	101.572	70.2897
	2704.72	102.513	99.2498	101.409	98.9025	99.8928	101.572	70.2868
	2705.2	102.515	99.2493	101.409	98.902	99.8934	101.572	70.2837
	2705.68	102.517	99.2482	101.409	98.9017	99.8941	101.572	70.2805
	2706.17	102.517	99.2462	101.408	98.9013	99.8949	101.571	70.277
	2706.65	102.517	99.2436	101.407	98.9006	99.8952	101.569	70.2729
	2707.13	102.515	99.2405	101.405	98.8993	99.8946	101.567	70.2682
	2707.61	102.511	99.237	101.403	98.8976	99.8929	101.564	70.2625
	2708.09	102.508	99.2332	101.401	98.8954	99.8897	101.559	70.2559
	2708.58	102.504	99.2292	101.398	98.8928	99.8854	101.555	70.2489
	2709.06	102.5	99.2252	101.394	98.8901	99.8806	101.55	70.2417
	2709.54	102.498	99.2213	101.391	98.8876	99.8761	101.546	70.235
	2710.02	102.496	99.2178	101.389	98.8857	99.8725	101.543	70.229
	2710.51	102.495	99.2149	101.386	98.8846	99.8701	101.541	70.2237
	2710.99	102.495	99.2128	101.385	98.8843	99.8689	101.539	70.2188
	2711.47	102.495	99.2113	101.384	98.8845	99.8685	101.538	70.2139
	2711.95	102.495	99.2101	101.383	98.8848	99.8685	101.537	70.2086
	2712.43	102.494	99.2089	101.382	98.8846	99.8686	101.536	70.2027
	2712.91	102.493	99.2072	101.381	98.8834	99.8685	101.535	70.1961
	2713.4	102.491	99.2048	101.379	98.8811	99.868	101.534	70.1891
	2713.88	102.488	99.2016	101.376	98.8775	99.867	101.532	70.1818
	2714.36	102.485	99.1979	101.372	98.8732	99.8653	101.531	70.1744
	2714.84	102.481	99.1941	101.368	98.8685	99.8628	101.529	70.1668
	2715.33	102.478	99.1905	101.365	98.864	99.8596	101.527	70.1592
	2715.81	102.475	99.1874	101.361	98.86	99.8559	101.525	70.1517
	2716.29	102.473	99.1848	101.359	98.8567	99.8522	101.523	70.1446
	2716.77	102.471	99.1826	101.357	98.8542	99.849	101.522	70.1382
	2717.25	102.47	99.1806	101.356	98.8525	99.8468	101.522	70.1328
	2717.74	102.47	99.1785	101.356	98.8512	99.8456	101.522	70.1283
	2718.22	102.469	99.1762	101.356	98.85	99.845	101.523	70.1247
	2718.7	102.469	99.1735	101.355	98.8488	99.8445	101.524	70.1214
	2719.18	102.467	99.1707	101.354	98.8471	99.8434	101.525	70.1179
	2719.66	102.466	99.1676	101.352	98.8447	99.8416	101.524	70.1141
	2720.15	102.464	99.1643	101.35	98.8416	99.8391	101.522	70.1096
	2720.63	102.461	99.161	101.347	98.838	99.8363	101.519	70.1047
	2721.11	102.459	99.1577	101.344	98.8344	99.8338	101.516	70.0994
	2721.59	102.458	99.1545	101.341	98.8312	99.8319	101.513	70.0939
	2722.07	102.457	99.1516	101.339	98.8291	99.8306	101.51	70.088
	2722.56	102.457	99.1488	101.337	98.8281	99.8294	101.507	70.0817
	2723.04	102.458	99.146	101.336	98.8284	99.828	101.504	70.0747
	2723.52	102.458	99.1431	101.336	98.8294	99.826	101.5	70.0669
	2724	102.457	99.1399	101.336	98.8306	99.8231	101.496	70.0584
	2724.49	102.456	99.1362	101.335	98.8314	99.8197	101.493	70.0496
	2724.97	102.454	99.1322	101.334	98.8313	99.8162	101.491	70.041
	2725.45	102.451	99.1281	101.332	98.8302	99.8129	101.49	70.0329
	2725.93	102.448	99.1241	101.331	98.8282	99.81	101.49	70.0256
	2726.41	102.445	99.1207	101.33	98.8255	99.8074	101.49	70.0189
	2726.9	102.443	99.1179	101.329	98.8226	99.805	101.49	70.013
	2727.38	102.44	99.1158	101.329	98.8194	99.8026	101.49	70.0076
	2727.86	102.438	99.1141	101.329	98.8163	99.8002	101.489	70.0028
	2728.34	102.436	99.1127	101.33	98.8132	99.798	101.488	69.9988
	2728.82	102.434	99.1112	101.33	98.8101	99.796	101.486	69.9958
	2729.31	102.433	99.1096	101.329	98.8072	99.7945	101.485	69.9936
	2729.79	102.432	99.1078	101.329	98.8045	99.7933	101.484	69.9922
	2730.27	102.432	99.106	101.328	98.8022	99.7923	101.483	69.991
	2730.75	102.433	99.1041	101.327	98.8002	99.7912	101.483	69.9896
	2731.24	102.434	99.1021	101.325	98.7984	99.79	101.481	69.9876
	2731.72	102.435	99.0999	101.323	98.7966	99.7886	101.48	69.9848
	2732.2	102.435	99.0974	101.32	98.7944	99.7873	101.479	69.9813
	2732.68	102.434	99.0943	101.316	98.7917	99.7862	101.477	69.9774
	2733.16	102.432	99.0905	101.311	98.7884	99.7852	101.476	69.9731
	2733.65	102.429	99.0862	101.306	98.7846	99.7841	101.475	69.9685
	2734.13	102.425	99.0814	101.3	98.7806	99.7823	101.473	69.9636
	2734.61	102.421	99.0765	101.296	98.7767	99.7797	101.471	69.9584
	2735.09	102.416	99.0718	101.291	98.7731	99.7763	101.469	69.9529
	2735.57	102.413	99.0676	101.288	98.7699	99.7726	101.466	69.9472
	2736.06	102.409	99.0641	101.286	98.7672	99.7693	101.463	69.9419
	2736.54	102.407	99.0617	101.285	98.7649	99.767	101.462	69.9372
	2737.02	102.406	99.0602	101.285	98.7629	99.7661	101.462	69.9335
	2737.5	102.405	99.0596	101.284	98.7613	99.7664	101.462	69.9307
	2737.99	102.405	99.0597	101.284	98.7599	99.7673	101.463	69.9287
	2738.47	102.405	99.0599	101.284	98.7588	99.7682	101.464	69.9272
	2738.95	102.405	99.0597	101.283	98.7578	99.7682	101.464	69.9256
	2739.43	102.405	99.0589	101.281	98.7568	99.7673	101.463	69.9238
	2739.91	102.403	99.0571	101.28	98.7558	99.7656	101.46	69.9217
	2740.4	102.401	99.0545	101.278	98.7547	99.7633	101.457	69.9192
	2740.88	102.398	99.0513	101.276	98.7534	99.7609	101.455	69.9162
	2741.36	102.395	99.0479	101.275	98.7519	99.7585	101.452	69.9126
	2741.84	102.391	99.0446	101.274	98.7501	99.7559	101.449	69.9081
	2742.32	102.388	99.0415	101.273	98.7477	99.7529	101.445	69.9025
	2742.81	102.384	99.0386	101.273	98.7445	99.7494	101.442	69.8957
	2743.29	102.381	99.0357	101.272	98.7404	99.7455	101.438	69.8878
	2743.77	102.379	99.0326	101.271	98.7356	99.7417	101.434	69.8792
	2744.25	102.376	99.0292	101.269	98.7303	99.7385	101.43	69.8705
	2744.74	102.375	99.0254	101.266	98.7252	99.7364	101.427	69.8621
	2745.22	102.374	99.0215	101.262	98.7208	99.7354	101.425	69.8543
	2745.7	102.374	99.0176	101.258	98.7176	99.7351	101.424	69.8471
	2746.18	102.374	99.0139	101.254	98.7157	99.7351	101.423	69.8404
	2746.66	102.375	99.0103	101.251	98.7148	99.7347	101.422	69.8341
	2747.15	102.377	99.007	101.248	98.7143	99.7336	101.421	69.828
	2747.63	102.378	99.0038	101.245	98.7136	99.7319	101.42	69.8222
	2748.11	102.379	99.0009	101.242	98.7123	99.7296	101.419	69.8169
	2748.59	102.38	98.9983	101.24	98.7101	99.7272	101.418	69.8121
	2749.07	102.38	98.9963	101.238	98.7075	99.725	101.417	69.8078
	2749.56	102.38	98.9949	101.237	98.7048	99.7229	101.416	69.8038
	2750.04	102.379	98.9942	101.237	98.7026	99.7208	101.415	69.7999
	2750.52	102.378	98.9936	101.237	98.701	99.7186	101.414	69.7956
	2751	102.376	98.9927	101.237	98.6999	99.716	101.412	69.7905
	2751.49	102.373	98.9909	101.236	98.6989	99.713	101.411	69.7845
	2751.97	102.37	98.9879	101.233	98.6974	99.7097	101.409	69.7773
	2752.45	102.367	98.9836	101.229	98.6947	99.7061	101.408	69.7691
	2752.93	102.362	98.9783	101.224	98.6909	99.7024	101.407	69.7598
	2753.41	102.358	98.9727	101.218	98.686	99.6985	101.405	69.7498
	2753.9	102.354	98.9673	101.213	98.6807	99.6947	101.402	69.7394
	2754.38	102.35	98.9626	101.209	98.6754	99.6911	101.399	69.7292
	2754.86	102.348	98.9588	101.207	98.6709	99.688	101.396	69.7196
	2755.34	102.346	98.9557	101.207	98.6674	99.6856	101.393	69.7111
	2755.82	102.345	98.953	101.208	98.6649	99.6841	101.391	69.7039
	2756.31	102.344	98.9503	101.209	98.6632	99.6833	101.389	69.6979
	2756.79	102.344	98.9473	101.211	98.662	99.6827	101.389	69.6927
	2757.27	102.343	98.9438	101.211	98.661	99.6821	101.388	69.6874
	2757.75	102.341	98.9399	101.21	98.6598	99.6809	101.386	69.6815
	2758.24	102.339	98.9358	101.208	98.6583	99.6791	101.384	69.6746
	2758.72	102.337	98.9318	101.206	98.6565	99.6769	101.381	69.6665
	2759.2	102.334	98.928	101.204	98.6543	99.6746	101.378	69.6577
	2759.68	102.331	98.9247	101.202	98.6521	99.6727	101.376	69.6485
	2760.16	102.329	98.922	101.2	98.6498	99.6715	101.375	69.6396
	2760.65	102.327	98.9199	101.199	98.6477	99.6708	101.374	69.6312
	2761.13	102.326	98.9184	101.199	98.6459	99.6704	101.374	69.6234
	2761.61	102.327	98.9175	101.199	98.6445	99.67	101.374	69.6161
	2762.09	102.327	98.9169	101.199	98.6433	99.6694	101.374	69.6091
	2762.57	102.328	98.9167	101.199	98.6423	99.6684	101.373	69.6022
	2763.06	102.329	98.9163	101.199	98.6413	99.667	101.371	69.5949
	2763.54	102.33	98.9158	101.197	98.6401	99.6654	101.369	69.5873
	2764.02	102.33	98.9149	101.195	98.6386	99.6635	101.367	69.579
	2764.5	102.329	98.9136	101.191	98.6368	99.6611	101.364	69.5698
	2764.99	102.328	98.9118	101.186	98.6346	99.6581	101.362	69.5597
	2765.47	102.326	98.9096	101.181	98.632	99.6545	101.359	69.5487
	2765.95	102.324	98.907	101.176	98.6289	99.6506	101.356	69.5369
	2766.43	102.322	98.9041	101.171	98.6254	99.6469	101.353	69.5249
	2766.91	102.32	98.9008	101.168	98.6216	99.6438	101.35	69.5132
	2767.39	102.318	98.8972	101.166	98.6174	99.6418	101.349	69.5021
	2767.88	102.316	98.8933	101.165	98.6131	99.6406	101.348	69.4919
	2768.36	102.315	98.889	101.164	98.6087	99.6397	101.347	69.4824
	2768.84	102.313	98.8844	101.164	98.6043	99.6385	101.347	69.4731
	2769.32	102.311	98.8795	101.163	98.6002	99.6362	101.346	69.4635
	2769.81	102.309	98.8743	101.161	98.5963	99.6326	101.344	69.4535
	2770.29	102.307	98.869	101.159	98.5928	99.6283	101.34	69.4429
	2770.77	102.305	98.8637	101.156	98.5897	99.6238	101.336	69.432
	2771.25	102.303	98.8586	101.153	98.5871	99.6201	101.332	69.4211
	2771.73	102.301	98.8541	101.151	98.5852	99.6176	101.329	69.4107
	2772.22	102.3	98.8506	101.149	98.584	99.6165	101.327	69.4008
	2772.7	102.3	98.8481	101.148	98.5833	99.6162	101.326	69.3913
	2773.18	102.3	98.8467	101.147	98.5831	99.6163	101.324	69.382
	2773.66	102.301	98.8461	101.147	98.5828	99.6162	101.323	69.3725
	2774.14	102.301	98.8461	101.146	98.5823	99.6156	101.321	69.3627
	2774.63	102.3	98.846	101.145	98.581	99.6146	101.319	69.3525
	2775.11	102.299	98.8453	101.144	98.5789	99.6132	101.318	69.342
	2775.59	102.297	98.8438	101.143	98.5759	99.6114	101.317	69.3313
	2776.07	102.294	98.8412	101.141	98.5722	99.609	101.316	69.3203
	2776.56	102.29	98.8375	101.14	98.5679	99.6057	101.314	69.3089
	2777.04	102.285	98.8331	101.138	98.5633	99.6015	101.313	69.297
	2777.52	102.281	98.8282	101.137	98.5587	99.5964	101.311	69.2848
	2778	102.277	98.8234	101.135	98.5543	99.5911	101.308	69.2725
	2778.48	102.273	98.8191	101.133	98.5504	99.5866	101.305	69.2605
	2778.97	102.271	98.8156	101.132	98.5471	99.5837	101.303	69.2491
	2779.45	102.271	98.8132	101.13	98.5449	99.5827	101.302	69.2385
	2779.93	102.272	98.8116	101.128	98.5436	99.5836	101.301	69.2288
	2780.41	102.274	98.8106	101.127	98.5434	99.5855	101.301	69.2194
	2780.89	102.276	98.8098	101.126	98.5439	99.5874	101.301	69.21
	2781.38	102.279	98.8086	101.124	98.5443	99.5885	101.3	69.1999
	2781.86	102.281	98.8067	101.123	98.5443	99.5883	101.297	69.1888
	2782.34	102.281	98.8037	101.121	98.5432	99.5869	101.294	69.1768
	2782.82	102.28	98.8001	101.118	98.5406	99.5847	101.291	69.1641
	2783.3	102.279	98.7959	101.115	98.5367	99.5823	101.288	69.1511
	2783.79	102.276	98.7918	101.112	98.5319	99.58	101.285	69.138
	2784.27	102.274	98.788	101.108	98.5268	99.5777	101.283	69.1251
	2784.75	102.272	98.7847	101.105	98.522	99.5752	101.281	69.1124
	2785.23	102.269	98.7818	101.102	98.518	99.5724	101.28	69.0997
	2785.72	102.267	98.7789	101.099	98.5149	99.5691	101.278	69.0868
	2786.2	102.264	98.7757	101.097	98.5127	99.5655	101.276	69.0736
	2786.68	102.261	98.7721	101.094	98.511	99.5618	101.274	69.06
	2787.16	102.258	98.7679	101.092	98.5094	99.5582	101.273	69.0458
	2787.64	102.256	98.7633	101.09	98.5075	99.5548	101.272	69.0311
	2788.13	102.253	98.7586	101.088	98.5053	99.5514	101.271	69.016
	2788.61	102.251	98.754	101.086	98.5025	99.5478	101.271	69.0004
	2789.09	102.25	98.7495	101.084	98.4992	99.5438	101.27	68.9845
	2789.57	102.249	98.7452	101.082	98.4954	99.5397	101.268	68.9687
	2790.05	102.248	98.741	101.08	98.4913	99.5359	101.266	68.9531
	2790.54	102.247	98.7368	101.078	98.4871	99.5327	101.264	68.9378
	2791.02	102.246	98.7326	101.076	98.483	99.5304	101.261	68.923
	2791.5	102.244	98.7284	101.075	98.4791	99.529	101.259	68.9085
	2791.98	102.242	98.7244	101.073	98.4757	99.5281	101.257	68.894
	2792.47	102.241	98.7205	101.072	98.4726	99.5272	101.254	68.8795
	2792.95	102.239	98.7168	101.071	98.4697	99.5258	101.252	68.8648
	2793.43	102.238	98.7134	101.07	98.467	99.5238	101.249	68.8501
	2793.91	102.236	98.7103	101.068	98.4642	99.5214	101.247	68.8353
	2794.39	102.235	98.7075	101.066	98.4612	99.5188	101.244	68.8208
	2794.88	102.233	98.7052	101.064	98.4582	99.5164	101.242	68.8065
	2795.36	102.231	98.7034	101.061	98.4554	99.5142	101.241	68.7924
	2795.84	102.23	98.7021	101.059	98.4527	99.5122	101.239	68.7783
	2796.32	102.228	98.7012	101.056	98.4503	99.51	101.237	68.764
	2796.8	102.227	98.7004	101.054	98.4479	99.5077	101.234	68.7494
	2797.29	102.226	98.6993	101.051	98.4452	99.5051	101.232	68.7346
	2797.77	102.224	98.6975	101.049	98.4419	99.5027	101.229	68.7197
	2798.25	102.222	98.6949	101.045	98.4379	99.5005	101.226	68.7048
	2798.73	102.219	98.6917	101.042	98.4332	99.4987	101.224	68.69
	2799.22	102.216	98.688	101.038	98.4283	99.4972	101.222	68.6751
	2799.7	102.213	98.6844	101.035	98.4236	99.4957	101.221	68.6599
	2800.18	102.211	98.6811	101.033	98.4195	99.4938	101.22	68.6443
	2800.66	102.21	98.6782	101.031	98.4163	99.4915	101.219	68.6284
	2801.14	102.21	98.6757	101.03	98.4137	99.4887	101.217	68.6123
	2801.63	102.211	98.6732	101.029	98.4116	99.4858	101.215	68.5964
	2802.11	102.212	98.6704	101.028	98.4094	99.4832	101.213	68.5808
	2802.59	102.213	98.6673	101.026	98.407	99.4812	101.21	68.5658
	2803.07	102.213	98.6638	101.024	98.4044	99.4798	101.208	68.551
	2803.55	102.213	98.6601	101.022	98.4018	99.4787	101.206	68.5361
	2804.04	102.211	98.6563	101.02	98.3993	99.4775	101.203	68.5204
	2804.52	102.209	98.6525	101.018	98.3973	99.4758	101.2	68.5037
	2805	102.206	98.6486	101.015	98.3956	99.4737	101.197	68.4857
	2805.48	102.202	98.6446	101.013	98.3939	99.4711	101.194	68.4666
	2805.97	102.197	98.6403	101.009	98.392	99.4681	101.19	68.4468
	2806.45	102.192	98.6357	101.006	98.3893	99.4648	101.187	68.4267
	2806.93	102.186	98.6308	101.002	98.3857	99.4613	101.184	68.4065
	2807.41	102.181	98.6259	100.998	98.3811	99.4574	101.181	68.3866
	2807.89	102.177	98.6211	100.994	98.3759	99.4532	101.177	68.3668
	2808.38	102.173	98.6166	100.991	98.3703	99.4487	101.174	68.3474
	2808.86	102.172	98.6124	100.989	98.3645	99.4444	101.171	68.3281
	2809.34	102.171	98.6082	100.987	98.3589	99.4407	101.168	68.3089
	2809.82	102.172	98.604	100.986	98.3534	99.438	101.165	68.2899
	2810.3	102.173	98.5997	100.984	98.3481	99.4364	101.163	68.2707
	2810.79	102.174	98.5952	100.983	98.3432	99.4355	101.162	68.2513
	2811.27	102.175	98.5909	100.981	98.3388	99.4347	101.16	68.2313
	2811.75	102.175	98.5867	100.98	98.3352	99.4333	101.158	68.2106
	2812.23	102.174	98.583	100.978	98.3324	99.4309	101.156	68.1892
	2812.72	102.173	98.5796	100.976	98.3306	99.4276	101.153	68.1672
	2813.2	102.172	98.5766	100.974	98.3294	99.4238	101.15	68.1449
	2813.68	102.17	98.5737	100.971	98.3284	99.42	101.148	68.1227
	2814.16	102.169	98.5707	100.969	98.3272	99.4167	101.147	68.1004
	2814.64	102.168	98.5677	100.966	98.3253	99.4139	101.146	68.0781
	2815.12	102.166	98.5646	100.963	98.3225	99.4116	101.144	68.0552
	2815.61	102.165	98.5614	100.959	98.3189	99.4093	101.143	68.0316
	2816.09	102.163	98.5581	100.956	98.3147	99.4067	101.14	68.0071
	2816.57	102.161	98.5546	100.953	98.3103	99.4037	101.137	67.9819
	2817.05	102.16	98.551	100.95	98.306	99.4003	101.134	67.9561
	2817.54	102.159	98.5471	100.947	98.3019	99.3966	101.131	67.9302
	2818.02	102.158	98.5427	100.945	98.298	99.3928	101.129	67.904
	2818.5	102.158	98.538	100.942	98.294	99.389	101.128	67.8774
	2818.98	102.159	98.533	100.94	98.2896	99.3849	101.126	67.85
	2819.47	102.159	98.5277	100.937	98.2848	99.3805	101.125	67.8214
	2819.95	102.159	98.5223	100.933	98.2795	99.3758	101.123	67.7913
	2820.43	102.157	98.517	100.93	98.274	99.3714	101.12	67.7598
	2820.91	102.156	98.5117	100.926	98.2685	99.3674	101.117	67.7274
	2821.39	102.152	98.5066	100.923	98.2636	99.3644	101.114	67.6946
	2821.88	102.149	98.5017	100.92	98.2597	99.3623	101.112	67.6619
	2822.36	102.145	98.4972	100.918	98.2569	99.3608	101.11	67.6296
	2822.84	102.141	98.4931	100.916	98.2549	99.3593	101.109	67.5974
	2823.32	102.137	98.4892	100.915	98.2536	99.3569	101.107	67.5647
	2823.8	102.135	98.4854	100.912	98.2521	99.3534	101.105	67.531
	2824.29	102.133	98.4814	100.91	98.25	99.3488	101.101	67.496
	2824.77	102.131	98.4769	100.906	98.2469	99.3436	101.097	67.4595
	2825.25	102.13	98.4717	100.902	98.2425	99.3382	101.093	67.4214
	2825.73	102.128	98.4657	100.897	98.2371	99.3332	101.087	67.382
	2826.21	102.126	98.459	100.892	98.2309	99.3288	101.082	67.3414
	2826.7	102.124	98.4518	100.888	98.2243	99.3248	101.075	67.2996
	2827.18	102.122	98.4441	100.883	98.2177	99.3207	101.069	67.2566
	2827.66	102.119	98.4363	100.878	98.2111	99.3162	101.062	67.2121
	2828.14	102.116	98.4281	100.873	98.2043	99.3111	101.054	67.1663
	2828.62	102.112	98.4195	100.867	98.1971	99.3055	101.047	67.1192
	2829.11	102.109	98.4105	100.86	98.1891	99.2995	101.04	67.0712
	2829.59	102.104	98.401	100.852	98.1803	99.2933	101.033	67.0224
	2830.07	102.1	98.3911	100.844	98.1706	99.2871	101.026	66.9729
	2830.55	102.096	98.3812	100.836	98.1604	99.2807	101.02	66.9229
	2831.04	102.093	98.3713	100.828	98.1502	99.2741	101.014	66.8719
	2831.52	102.092	98.3618	100.821	98.1406	99.2671	101.008	66.8197
	2832	102.091	98.3528	100.814	98.1319	99.2599	101.002	66.7659
	2832.48	102.091	98.3441	100.809	98.1245	99.2529	100.997	66.7105
	2832.96	102.092	98.3356	100.803	98.1182	99.2461	100.993	66.6532
	2833.45	102.093	98.3272	100.798	98.1125	99.2397	100.989	66.5939
	2833.93	102.094	98.3187	100.793	98.1071	99.2335	100.985	66.5323
	2834.41	102.093	98.31	100.788	98.1012	99.2269	100.981	66.4682
	2834.89	102.092	98.3012	100.783	98.0945	99.2195	100.977	66.4012
	2835.38	102.09	98.2921	100.778	98.0865	99.211	100.97	66.3308
	2835.86	102.087	98.2827	100.772	98.0772	99.2015	100.963	66.2569
	2836.34	102.084	98.2727	100.766	98.0665	99.1912	100.954	66.1794
	2836.82	102.08	98.2622	100.758	98.0546	99.1805	100.945	66.0984
	2837.3	102.077	98.2507	100.751	98.0417	99.1696	100.935	66.0139
	2837.78	102.073	98.2381	100.742	98.028	99.1585	100.925	65.9261
	2838.27	102.07	98.2242	100.732	98.0135	99.147	100.915	65.8346
	2838.75	102.067	98.2088	100.721	97.9981	99.1349	100.904	65.7392
	2839.23	102.064	98.1918	100.709	97.9815	99.122	100.892	65.6395
	2839.71	102.061	98.1731	100.697	97.9637	99.1084	100.879	65.535
	2840.2	102.058	98.1528	100.684	97.9446	99.0943	100.865	65.4253
	2840.68	102.055	98.1309	100.67	97.924	99.08	100.851	65.3102
	2841.16	102.051	98.1075	100.655	97.9021	99.0656	100.836	65.1898
	2841.64	102.048	98.0826	100.639	97.8793	99.0508	100.821	65.0643
	2842.12	102.043	98.0563	100.622	97.8557	99.0353	100.806	64.9342
	2842.61	102.039	98.0286	100.605	97.8315	99.0187	100.79	64.8003
	2843.09	102.035	97.9993	100.586	97.8067	99.0007	100.773	64.6635
	2843.57	102.031	97.9682	100.567	97.7812	98.9813	100.756	64.525
	2844.05	102.027	97.935	100.547	97.7544	98.9607	100.738	64.386
	2844.53	102.022	97.8995	100.525	97.726	98.9391	100.721	64.2476
	2845.02	102.017	97.8617	100.502	97.6955	98.9167	100.703	64.1111
	2845.5	102.011	97.8215	100.478	97.6627	98.8933	100.685	63.9775
	2845.98	102.005	97.7791	100.452	97.6277	98.8687	100.665	63.8479
	2846.46	101.998	97.7348	100.425	97.5908	98.8428	100.645	63.7239
	2846.95	101.991	97.6892	100.397	97.5526	98.8157	100.622	63.6069
	2847.43	101.984	97.6426	100.368	97.5139	98.7879	100.598	63.4991
	2847.91	101.978	97.5959	100.338	97.4756	98.76	100.573	63.4028
	2848.39	101.971	97.55	100.308	97.4383	98.7326	100.548	63.3203
	2848.87	101.965	97.5059	100.278	97.4028	98.7061	100.524	63.254
	2849.36	101.96	97.4646	100.249	97.3696	98.6805	100.5	63.2062
	2849.84	101.954	97.4271	100.22	97.3392	98.6557	100.478	63.1784
	2850.32	101.949	97.3941	100.193	97.3116	98.6314	100.457	63.1718
	2850.8	101.944	97.366	100.168	97.287	98.6081	100.437	63.187
	2851.28	101.938	97.3428	100.144	97.2655	98.5862	100.418	63.224
	2851.77	101.932	97.3243	100.123	97.2471	98.5666	100.401	63.2821
	2852.25	101.926	97.3101	100.103	97.2319	98.5502	100.386	63.36
	2852.73	101.92	97.2998	100.086	97.22	98.5376	100.373	63.4558
	2853.21	101.913	97.2931	100.071	97.2115	98.5288	100.362	63.5672
	2853.7	101.907	97.2898	100.059	97.2066	98.5234	100.354	63.6916
	2854.18	101.901	97.2898	100.05	97.2053	98.521	100.348	63.8267
	2854.66	101.895	97.2933	100.044	97.2079	98.5211	100.344	63.9701
	2855.14	101.891	97.3002	100.042	97.2143	98.5238	100.343	64.1201
	2855.62	101.888	97.3106	100.043	97.2248	98.5291	100.345	64.2752
	2856.11	101.886	97.3246	100.049	97.2392	98.5376	100.35	64.434
	2856.59	101.885	97.3422	100.057	97.2575	98.5492	100.359	64.5951
	2857.07	101.886	97.3631	100.07	97.2793	98.5637	100.372	64.7569
	2857.55	101.888	97.387	100.086	97.3042	98.5806	100.387	64.9176
	2858.03	101.891	97.4133	100.104	97.3314	98.599	100.404	65.0759
	2858.52	101.894	97.4411	100.125	97.36	98.6181	100.422	65.2303
	2859	101.897	97.4695	100.146	97.3893	98.6376	100.441	65.3798
	2859.48	101.899	97.4976	100.168	97.4183	98.6573	100.46	65.5237
	2859.96	101.9	97.5247	100.189	97.4465	98.6772	100.48	65.6616
	2860.45	101.901	97.5504	100.209	97.4735	98.6971	100.499	65.7926
	2860.93	101.901	97.5744	100.228	97.4991	98.7169	100.519	65.9162
	2861.41	101.901	97.597	100.247	97.5233	98.7362	100.537	66.0312
	2861.89	101.901	97.6184	100.266	97.5463	98.7546	100.555	66.1371
	2862.37	101.903	97.6387	100.284	97.568	98.7721	100.57	66.2332
	2862.86	101.904	97.6582	100.302	97.5884	98.7885	100.585	66.3196
	2863.34	101.907	97.677	100.319	97.6076	98.8044	100.6	66.3964
	2863.82	101.909	97.6953	100.335	97.6255	98.82	100.614	66.4641
	2864.3	101.912	97.7129	100.35	97.642	98.8352	100.627	66.5231
	2864.78	101.915	97.7301	100.363	97.6572	98.8498	100.641	66.5737
	2865.27	101.916	97.7468	100.376	97.6711	98.8631	100.653	66.6161
	2865.75	101.917	97.7628	100.387	97.6838	98.8747	100.664	66.6502
	2866.23	101.917	97.7782	100.398	97.6954	98.8844	100.674	66.6765
	2866.71	101.917	97.7926	100.408	97.7062	98.8923	100.682	66.6955
	2867.2	101.916	97.8057	100.417	97.716	98.8988	100.69	66.7083
	2867.68	101.915	97.8172	100.426	97.7249	98.9046	100.697	66.7161
	2868.16	101.914	97.8269	100.435	97.7329	98.9102	100.703	66.7203
	2868.64	101.913	97.835	100.443	97.74	98.9155	100.71	66.7221
	2869.12	101.911	97.8418	100.45	97.7462	98.9206	100.715	66.7226
	2869.61	101.909	97.8476	100.458	97.7516	98.9253	100.72	66.7229
	2870.09	101.908	97.8528	100.465	97.7564	98.9294	100.723	66.7239
	2870.57	101.907	97.8578	100.471	97.7606	98.9332	100.727	66.7264
	2871.05	101.907	97.8626	100.477	97.7645	98.9372	100.73	66.7313
	2871.53	101.908	97.8672	100.482	97.7683	98.9415	100.734	66.7391
	2872.02	101.909	97.8715	100.487	97.7718	98.9461	100.739	66.7495
	2872.5	101.91	97.8751	100.491	97.775	98.9507	100.744	66.7622
	2872.98	101.911	97.878	100.495	97.7777	98.9546	100.749	66.7761
	2873.46	101.912	97.8801	100.497	97.7796	98.9572	100.752	66.7899
	2873.95	101.911	97.8811	100.498	97.7806	98.9581	100.755	66.8026
	2874.43	101.91	97.8812	100.498	97.7806	98.9578	100.756	66.8133
	2874.91	101.908	97.8803	100.498	97.7799	98.9569	100.756	66.8213
	2875.39	101.906	97.8786	100.497	97.7786	98.9561	100.756	66.8265
	2875.87	101.905	97.8763	100.496	97.777	98.9561	100.756	66.8286
	2876.36	101.904	97.8735	100.496	97.7754	98.9568	100.756	66.8274
	2876.84	101.904	97.8705	100.495	97.7737	98.9577	100.756	66.8225
	2877.32	101.904	97.8676	100.493	97.772	98.9582	100.755	66.8136
	2877.8	101.904	97.8652	100.492	97.7702	98.9578	100.753	66.8005
	2878.28	101.903	97.8633	100.49	97.7681	98.9564	100.751	66.7833
	2878.77	101.903	97.8622	100.487	97.7659	98.9544	100.748	66.7622
	2879.25	101.902	97.8618	100.484	97.7634	98.9526	100.746	66.7378
	2879.73	101.901	97.8619	100.481	97.761	98.9513	100.744	66.7102
	2880.21	101.901	97.8621	100.479	97.7587	98.9508	100.743	66.6798
	2880.7	101.901	97.8624	100.478	97.7568	98.9507	100.741	66.6465
	2881.18	101.902	97.8624	100.477	97.7551	98.9505	100.739	66.6103
	2881.66	101.903	97.8619	100.478	97.7536	98.9497	100.735	66.5714
	2882.14	101.903	97.8607	100.479	97.7519	98.948	100.732	66.53
	2882.62	101.902	97.8589	100.48	97.75	98.9455	100.728	66.4863
	2883.11	101.9	97.8566	100.481	97.7476	98.9425	100.725	66.4409
	2883.59	101.897	97.8537	100.481	97.7447	98.9394	100.724	66.394
	2884.07	101.894	97.8504	100.48	97.7412	98.9362	100.723	66.3457
	2884.55	101.89	97.8467	100.478	97.7373	98.9328	100.723	66.2962
	2885.03	101.887	97.8425	100.474	97.7328	98.9289	100.721	66.2452
	2885.52	101.884	97.8377	100.47	97.7277	98.9244	100.719	66.193
	2886	101.882	97.8321	100.465	97.722	98.9193	100.715	66.1398
	2886.48	101.881	97.8258	100.459	97.7157	98.9138	100.71	66.0857
	2886.96	101.88	97.8186	100.453	97.7087	98.9083	100.704	66.0313
	2887.44	101.88	97.8105	100.447	97.7011	98.903	100.698	65.9767
	2887.93	101.88	97.8017	100.441	97.693	98.8977	100.692	65.9218
	2888.41	101.879	97.7923	100.435	97.6843	98.8922	100.686	65.8666
	2888.89	101.877	97.7825	100.429	97.675	98.8858	100.679	65.811
	2889.37	101.875	97.7723	100.423	97.6652	98.8784	100.672	65.755
	2889.86	101.873	97.7619	100.416	97.6549	98.8699	100.664	65.6988
	2890.34	101.87	97.7513	100.409	97.6443	98.8607	100.656	65.6431
	2890.82	101.868	97.7405	100.401	97.6335	98.8511	100.649	65.5879
	2891.3	101.865	97.7294	100.392	97.6228	98.8418	100.642	65.5336
	2891.78	101.863	97.7178	100.383	97.6122	98.8327	100.635	65.4799
	2892.26	101.861	97.7057	100.373	97.6019	98.8239	100.628	65.4267
	2892.75	101.859	97.6929	100.363	97.5916	98.8152	100.62	65.3734
	2893.23	101.858	97.6794	100.353	97.5813	98.8064	100.611	65.32
	2893.71	101.856	97.6652	100.343	97.5707	98.7977	100.602	65.2666
	2894.19	101.854	97.6505	100.332	97.5594	98.7891	100.591	65.2134
	2894.68	101.853	97.6353	100.323	97.5475	98.7807	100.581	65.1609
	2895.16	101.85	97.6199	100.313	97.5349	98.7725	100.572	65.109
	2895.64	101.848	97.6043	100.304	97.5214	98.7638	100.562	65.0576
	2896.12	101.845	97.5888	100.295	97.5073	98.7544	100.553	65.0062
	2896.61	101.84	97.5733	100.286	97.4926	98.7436	100.543	64.954
	2897.09	101.835	97.5577	100.276	97.4775	98.7315	100.533	64.9007
	2897.57	101.83	97.5421	100.266	97.4623	98.7184	100.521	64.8463
	2898.05	101.824	97.5264	100.255	97.4472	98.7051	100.509	64.7912
	2898.53	101.819	97.5107	100.244	97.4325	98.6923	100.498	64.736
	2899.01	101.815	97.4951	100.231	97.4183	98.6805	100.487	64.6812
	2899.5	101.812	97.4796	100.219	97.4049	98.6696	100.478	64.6271
	2899.98	101.809	97.4641	100.207	97.392	98.6591	100.469	64.5733
	2900.46	101.808	97.4486	100.195	97.3795	98.6484	100.461	64.5194
	2900.94	101.806	97.433	100.183	97.3671	98.637	100.453	64.4647
	2901.43	101.805	97.4172	100.172	97.3545	98.6251	100.444	64.409
	2901.91	101.803	97.4013	100.161	97.3418	98.613	100.434	64.3522
	2902.39	101.801	97.3855	100.15	97.3289	98.6014	100.425	64.2943
	2902.87	101.799	97.3697	100.14	97.3162	98.5907	100.416	64.2355
	2903.35	101.797	97.3541	100.13	97.3039	98.5809	100.407	64.1758
	2903.84	101.794	97.3387	100.12	97.2921	98.5718	100.399	64.115
	2904.32	101.792	97.3232	100.11	97.2804	98.5626	100.39	64.0526
	2904.8	101.788	97.3075	100.1	97.2687	98.5527	100.38	63.9881
	2905.28	101.784	97.2913	100.089	97.2565	98.542	100.369	63.9215
	2905.76	101.779	97.2745	100.076	97.2431	98.5305	100.359	63.8525
	2906.25	101.773	97.2571	100.063	97.2284	98.5184	100.348	63.7813
	2906.73	101.767	97.2389	100.049	97.2122	98.5061	100.337	63.7082
	2907.21	101.762	97.2199	100.035	97.1944	98.4935	100.326	63.633
	2907.69	101.757	97.1999	100.02	97.1753	98.4804	100.315	63.5556
	2908.18	101.753	97.1787	100.006	97.1549	98.4666	100.303	63.4756
	2908.66	101.75	97.1558	99.9919	97.1333	98.4519	100.29	63.3926
	2909.14	101.748	97.1309	99.9779	97.1108	98.4364	100.277	63.3064
	2909.62	101.745	97.1038	99.9634	97.0873	98.4205	100.263	63.217
	2910.1	101.743	97.0742	99.948	97.0631	98.4045	100.249	63.1245
	2910.59	101.741	97.0422	99.9314	97.0382	98.3887	100.236	63.029
	2911.07	101.74	97.0078	99.9134	97.0125	98.3726	100.223	62.9304
	2911.55	101.739	96.9713	99.8939	96.9859	98.356	100.209	62.8285
	2912.03	101.737	96.9326	99.8729	96.958	98.3381	100.194	62.7233
	2912.51	101.736	96.8918	99.8505	96.9284	98.3186	100.177	62.615
	2913	101.734	96.849	99.8265	96.8969	98.2973	100.158	62.5044
	2913.48	101.732	96.8045	99.8011	96.8632	98.2746	100.137	62.3932
	2913.96	101.728	96.7587	99.7743	96.8277	98.2507	100.115	62.2835
	2914.44	101.724	96.7121	99.7462	96.7908	98.226	100.093	62.1776
	2914.93	101.72	96.6654	99.7171	96.7529	98.2002	100.071	62.0779
	2915.41	101.714	96.6193	99.6874	96.7148	98.1732	100.048	61.9864
	2915.89	101.709	96.5742	99.6574	96.6769	98.1445	100.024	61.9046
	2916.37	101.702	96.5304	99.6271	96.6394	98.1142	99.999	61.8338
	2916.85	101.695	96.4883	99.5965	96.6023	98.0826	99.9724	61.775
	2917.34	101.687	96.4479	99.5654	96.5657	98.0506	99.9446	61.7292
	2917.82	101.678	96.4095	99.5336	96.5296	98.0189	99.9162	61.6973
	2918.3	101.668	96.3731	99.5012	96.4944	97.9885	99.8879	61.6798
	2918.78	101.659	96.3389	99.4681	96.4603	97.9592	99.8599	61.6769
	2919.26	101.65	96.3068	99.4347	96.4277	97.9311	99.8323	61.6884
	2919.75	101.641	96.2766	99.4018	96.3969	97.9035	99.805	61.7136
	2920.23	101.633	96.2482	99.3698	96.3683	97.8762	99.7779	61.7517
	2920.71	101.625	96.2216	99.3395	96.3422	97.8494	99.7514	61.8017
	2921.19	101.618	96.197	99.3114	96.3189	97.8238	99.7261	61.8632
	2921.68	101.612	96.1748	99.286	96.2987	97.8005	99.703	61.9357
	2922.16	101.606	96.1559	99.2635	96.2821	97.7805	99.6832	62.019
	2922.64	101.6	96.1408	99.2438	96.2692	97.7644	99.667	62.1127
	2923.12	101.596	96.1301	99.2272	96.2603	97.7523	99.6549	62.2164
	2923.6	101.592	96.1239	99.2135	96.2551	97.7442	99.6465	62.3294
	2924.09	101.59	96.1222	99.2028	96.2535	97.7395	99.6415	62.4511
	2924.57	101.587	96.1244	99.1951	96.2552	97.738	99.6397	62.5806
	2925.05	101.585	96.1303	99.1906	96.26	97.7398	99.6407	62.7174
	2925.53	101.584	96.1394	99.1896	96.2679	97.7446	99.6443	62.861
	2926.01	101.582	96.1516	99.1922	96.2792	97.7525	99.6504	63.0105
	2926.5	101.58	96.1671	99.1985	96.2939	97.7633	99.6584	63.1653
	2926.98	101.579	96.1857	99.2082	96.3125	97.7763	99.6679	63.3244
	2927.46	101.578	96.2074	99.2211	96.3346	97.7911	99.6785	63.4871
	2927.94	101.577	96.2321	99.2368	96.3599	97.8073	99.6901	63.6525
	2928.43	101.577	96.2593	99.2546	96.3877	97.8248	99.703	63.8204
	2928.91	101.577	96.2886	99.2744	96.4174	97.844	99.7175	63.9908
	2929.39	101.577	96.3194	99.2958	96.4484	97.8652	99.7342	64.1637
	2929.87	101.578	96.3515	99.3189	96.4804	97.8887	99.7533	64.3393
	2930.35	101.579	96.3846	99.3437	96.5133	97.914	99.7745	64.5174
	2930.84	101.581	96.4187	99.37	96.5472	97.9408	99.7971	64.6974
	2931.32	101.583	96.4535	99.3977	96.5819	97.968	99.8203	64.8784
	2931.8	101.586	96.489	99.4264	96.6175	97.9949	99.8436	65.0594
	2932.28	101.589	96.5249	99.4556	96.6537	98.0213	99.8668	65.2398
	2932.76	101.592	96.5612	99.485	96.69	98.0472	99.8902	65.4188
	2933.25	101.595	96.5979	99.5141	96.7262	98.0731	99.9141	65.5962
	2933.73	101.596	96.6349	99.5428	96.7618	98.0995	99.939	65.7719
	2934.21	101.598	96.6722	99.5712	96.797	98.1265	99.9649	65.9457
	2934.69	101.6	96.7096	99.5993	96.8316	98.1541	99.9914	66.1172
	2935.18	101.602	96.7471	99.6273	96.8659	98.182	100.018	66.286
	2935.66	101.604	96.7843	99.6553	96.9	98.2097	100.044	66.4514
	2936.14	101.608	96.8209	99.6835	96.9337	98.237	100.07	66.613
	2936.62	101.613	96.8567	99.7118	96.9672	98.2637	100.096	66.77
	2937.1	101.619	96.8917	99.7401	97.0001	98.2897	100.121	66.9221
	2937.59	101.625	96.926	99.7684	97.0324	98.3148	100.147	67.0685
	2938.07	101.631	96.9598	99.7962	97.0636	98.3388	100.172	67.209
	2938.55	101.638	96.9931	99.8233	97.0936	98.3613	100.197	67.3429
	2939.03	101.643	97.0259	99.8493	97.1221	98.382	100.219	67.47
	2939.51	101.648	97.0579	99.8738	97.1491	98.4011	100.24	67.5902
	2940	101.652	97.0887	99.8966	97.1746	98.4189	100.259	67.7036
	2940.48	101.655	97.1183	99.9181	97.199	98.4363	100.276	67.8107
	2940.96	101.657	97.1463	99.9385	97.2225	98.454	100.293	67.9117
	2941.44	101.659	97.1731	99.9583	97.2455	98.4726	100.31	68.0066
	2941.92	101.661	97.1985	99.9776	97.268	98.492	100.327	68.0955
	2942.41	101.662	97.2227	99.9967	97.29	98.5118	100.344	68.1779
	2942.89	101.663	97.2455	100.015	97.3108	98.5313	100.361	68.2533
	2943.37	101.664	97.2665	100.032	97.33	98.5496	100.377	68.3215
	2943.85	101.664	97.2854	100.048	97.3469	98.5663	100.391	68.3825
	2944.34	101.663	97.3019	100.062	97.3611	98.5814	100.403	68.4367
	2944.82	101.662	97.3158	100.073	97.3725	98.5949	100.415	68.4842
	2945.3	101.66	97.3275	100.084	97.3816	98.6072	100.425	68.5256
	2945.78	101.658	97.3374	100.092	97.3888	98.6182	100.434	68.5611
	2946.26	101.656	97.3459	100.1	97.3946	98.6279	100.443	68.5905
	2946.75	101.655	97.3534	100.108	97.3998	98.6361	100.45	68.6138
	2947.23	101.653	97.3599	100.116	97.4044	98.6428	100.456	68.6311
	2947.71	101.652	97.3656	100.123	97.4086	98.6481	100.461	68.6424
	2948.19	101.651	97.3702	100.129	97.4124	98.6522	100.464	68.6485
	2948.67	101.65	97.3739	100.134	97.4157	98.6556	100.465	68.65
	2949.16	101.65	97.3767	100.138	97.4187	98.6583	100.466	68.6478
	2949.64	101.651	97.3791	100.141	97.4215	98.6604	100.466	68.6429
	2950.12	101.652	97.3812	100.143	97.424	98.6614	100.466	68.636
	2950.6	101.654	97.3831	100.145	97.4262	98.6612	100.465	68.628
	2951.09	101.656	97.3845	100.145	97.4276	98.6594	100.463	68.6196
	2951.57	101.658	97.385	100.145	97.428	98.6563	100.461	68.612
	2952.05	101.658	97.3838	100.143	97.4266	98.6524	100.459	68.6062
	2952.53	101.657	97.3804	100.141	97.4234	98.6481	100.457	68.6033
	2953.01	101.654	97.3747	100.137	97.4182	98.6439	100.456	68.6042
	2953.49	101.649	97.3669	100.132	97.4113	98.6399	100.454	68.6096
	2953.98	101.645	97.3579	100.127	97.4034	98.636	100.452	68.6198
	2954.46	101.641	97.3484	100.122	97.3951	98.6319	100.449	68.635
	2954.94	101.638	97.3394	100.118	97.387	98.6278	100.445	68.6551
	2955.42	101.637	97.3315	100.114	97.3797	98.6238	100.442	68.6803
	2955.91	101.637	97.3251	100.111	97.3735	98.6205	100.44	68.7103
	2956.39	101.637	97.3201	100.108	97.3685	98.6182	100.439	68.7451
	2956.87	101.639	97.3166	100.106	97.3649	98.6174	100.44	68.7841
	2957.35	101.64	97.3145	100.103	97.3623	98.6177	100.442	68.8268
	2957.83	101.64	97.3135	100.102	97.3609	98.6187	100.446	68.8725
	2958.32	101.64	97.3136	100.1	97.3605	98.6201	100.449	68.9206
	2958.8	101.64	97.3149	100.1	97.3613	98.6217	100.452	68.9709
	2959.28	101.639	97.3174	100.1	97.3632	98.6237	100.454	69.0231
	2959.76	101.638	97.3211	100.101	97.3666	98.6267	100.456	69.0777
	2960.24	101.637	97.3262	100.103	97.3718	98.6311	100.459	69.1347
	2960.73	101.636	97.3327	100.108	97.379	98.6375	100.462	69.1941
	2961.21	101.636	97.3407	100.113	97.3879	98.6453	100.468	69.2553
	2961.69	101.635	97.35	100.121	97.3984	98.654	100.474	69.3177
	2962.17	101.635	97.3605	100.129	97.4098	98.6627	100.481	69.3804
	2962.66	101.634	97.3717	100.137	97.4215	98.6707	100.488	69.4425
	2963.14	101.632	97.3834	100.146	97.4328	98.6779	100.495	69.5038
	2963.62	101.63	97.3953	100.154	97.4435	98.6849	100.502	69.5643
	2964.1	101.628	97.4076	100.162	97.4536	98.6924	100.509	69.6242
	2964.58	101.625	97.4204	100.171	97.4638	98.7014	100.517	69.6837
	2965.07	101.623	97.4344	100.18	97.4746	98.7123	100.526	69.743
	2965.55	101.621	97.4499	100.19	97.4867	98.725	100.536	69.8019
	2966.03	101.621	97.4674	100.203	97.5005	98.7393	100.547	69.8599
	2966.51	101.621	97.4867	100.217	97.5161	98.7543	100.558	69.9167
	2966.99	101.622	97.5078	100.232	97.5332	98.7698	100.57	69.972
	2967.48	101.624	97.53	100.249	97.5515	98.7854	100.583	70.0257
	2967.96	101.625	97.5529	100.267	97.5706	98.8011	100.596	70.0777
	2968.44	101.627	97.5762	100.285	97.5902	98.8169	100.61	70.1278
	2968.92	101.629	97.5995	100.303	97.6101	98.8327	100.626	70.1759
	2969.41	101.631	97.6226	100.321	97.63	98.8483	100.641	70.2213
	2969.89	101.634	97.6454	100.338	97.6494	98.8632	100.656	70.2634
	2970.37	101.637	97.6676	100.355	97.6678	98.8771	100.669	70.3017
	2970.85	101.641	97.6886	100.371	97.6848	98.8898	100.682	70.336
	2971.33	101.645	97.7082	100.385	97.6999	98.9013	100.693	70.3662
	2971.82	101.648	97.7258	100.399	97.7131	98.9118	100.703	70.3925
	2972.3	101.651	97.7415	100.411	97.7246	98.9215	100.712	70.4153
	2972.78	101.653	97.7553	100.422	97.7348	98.9305	100.721	70.4349
	2973.26	101.656	97.7675	100.433	97.7441	98.9385	100.728	70.4515
	2973.74	101.658	97.7784	100.442	97.753	98.9455	100.735	70.4655
	2974.23	101.66	97.7883	100.45	97.7614	98.9514	100.74	70.4771
	2974.71	101.661	97.7973	100.457	97.7691	98.9565	100.744	70.4869
	2975.19	101.662	97.8056	100.462	97.7758	98.961	100.747	70.4953
	2975.67	101.662	97.8131	100.465	97.7814	98.9653	100.749	70.5027
	2976.16	101.662	97.82	100.467	97.786	98.9697	100.751	70.5093
	2976.64	101.662	97.8263	100.469	97.7898	98.9741	100.754	70.515
	2977.12	101.662	97.8323	100.471	97.7935	98.9783	100.756	70.5195
	2977.6	101.663	97.8383	100.474	97.7976	98.9822	100.759	70.5225
	2978.08	101.665	97.8442	100.478	97.8022	98.9854	100.761	70.5236
	2978.57	101.668	97.85	100.481	97.8074	98.988	100.763	70.5229
	2979.05	101.671	97.8553	100.485	97.8127	98.9903	100.766	70.5206
	2979.53	101.674	97.8597	100.488	97.8175	98.9924	100.769	70.5169
	2980.01	101.675	97.8628	100.49	97.8211	98.9944	100.772	70.5122
	2980.49	101.676	97.8645	100.492	97.8233	98.9961	100.774	70.5066
	2980.98	101.674	97.8648	100.492	97.8239	98.9974	100.776	70.5006
	2981.46	101.672	97.864	100.492	97.823	98.9981	100.777	70.4941
	2981.94	101.669	97.8624	100.493	97.8211	98.9985	100.777	70.4875
	2982.42	101.666	97.8605	100.493	97.8185	98.9986	100.776	70.4811
	2982.91	101.665	97.8585	100.494	97.8157	98.9991	100.775	70.4753
	2983.39	101.663	97.8569	100.495	97.8131	98.9999	100.773	70.4701
	2983.87	101.663	97.8555	100.496	97.8107	99.0012	100.772	70.4654
	2984.35	101.664	97.8546	100.496	97.8088	99.0023	100.771	70.4606
	2984.83	101.666	97.854	100.495	97.8073	99.0025	100.77	70.4549
	2985.32	101.667	97.8537	100.494	97.8062	99.0014	100.769	70.4478
	2985.8	101.669	97.8534	100.492	97.8055	98.999	100.767	70.439
	2986.28	101.67	97.8533	100.49	97.8049	98.9956	100.766	70.4284
	2986.76	101.67	97.8532	100.489	97.8046	98.9921	100.765	70.4166
	2987.24	101.67	97.8531	100.488	97.8046	98.9895	100.765	70.4042
	2987.73	101.67	97.8532	100.488	97.8049	98.9883	100.765	70.3919
	2988.21	101.67	97.8536	100.489	97.8056	98.9886	100.766	70.3799
	2988.69	101.671	97.8545	100.492	97.8067	98.9899	100.767	70.3681
	2989.17	101.672	97.8558	100.496	97.8079	98.9914	100.766	70.3565
	2989.66	101.673	97.8576	100.499	97.8088	98.9925	100.766	70.3444
	2990.14	101.674	97.8596	100.503	97.8093	98.9929	100.764	70.3319
	2990.62	101.674	97.8616	100.505	97.8088	98.9922	100.763	70.3185
	2991.1	101.674	97.8634	100.506	97.8073	98.9907	100.761	70.3042
	2991.58	101.672	97.8646	100.504	97.8049	98.9884	100.76	70.2891
	2992.07	101.669	97.8653	100.501	97.802	98.9854	100.758	70.273
	2992.55	101.666	97.8652	100.496	97.7989	98.9817	100.757	70.2559
	2993.03	101.662	97.8645	100.491	97.7961	98.9778	100.754	70.238
	2993.51	101.659	97.8634	100.486	97.7939	98.974	100.752	70.2198
	2993.99	101.658	97.8619	100.481	97.7925	98.9715	100.75	70.2018
	2994.48	101.657	97.8603	100.479	97.7918	98.9708	100.749	70.1845
	2994.96	101.658	97.8587	100.477	97.7915	98.9723	100.75	70.1684
	2995.44	101.659	97.8569	100.477	97.7912	98.9757	100.753	70.1535
	2995.92	101.66	97.8547	100.478	97.7906	98.9799	100.757	70.1392
	2996.4	101.661	97.8522	100.479	97.7892	98.9833	100.76	70.1248
	2996.89	101.66	97.8489	100.479	97.7868	98.9846	100.762	70.1096
	2997.37	101.658	97.845	100.479	97.7833	98.9834	100.762	70.0933
	2997.85	101.656	97.8404	100.477	97.7788	98.9798	100.759	70.0761
	2998.33	101.652	97.8356	100.474	97.7737	98.9752	100.755	70.0585
	2998.82	101.649	97.8311	100.47	97.7686	98.971	100.75	70.0414
	2999.3	101.645	97.8273	100.467	97.764	98.9682	100.746	70.0257
	2999.78	101.643	97.8246	100.464	97.7603	98.9672	100.742	70.0114
	3000.26	101.642	97.8229	100.463	97.7575	98.9674	100.739	69.9984
	3000.74	101.641	97.822	100.462	97.7553	98.9677	100.736	69.9861
	3001.23	101.642	97.8213	100.463	97.7532	98.9669	100.732	69.9737
	3001.71	101.642	97.82	100.465	97.7509	98.9645	100.727	69.9609
	3002.19	101.642	97.818	100.466	97.7481	98.9606	100.721	69.9475
	3002.67	101.642	97.815	100.467	97.7451	98.9559	100.716	69.9338
	3003.15	101.641	97.8113	100.467	97.7424	98.9517	100.712	69.9204
	3003.64	101.641	97.8075	100.466	97.7405	98.9487	100.71	69.9082
	3004.12	101.639	97.8042	100.464	97.7401	98.9475	100.71	69.8978
	3004.6	101.638	97.8019	100.462	97.7409	98.9479	100.71	69.8896
	3005.08	101.636	97.8004	100.46	97.7427	98.9496	100.712	69.8837
	3005.57	101.634	97.7997	100.459	97.7445	98.9519	100.714	69.8802
	3006.05	101.632	97.7993	100.456	97.7453	98.9541	100.715	69.8785
	3006.53	101.63	97.7987	100.454	97.7446	98.9557	100.716	69.8782
	3007.01	101.628	97.7978	100.452	97.7421	98.9562	100.717	69.8784
	3007.49	101.627	97.7966	100.449	97.7381	98.9554	100.716	69.8783
	3007.97	101.626	97.7951	100.447	97.7329	98.9528	100.713	69.877
	3008.46	101.626	97.7934	100.444	97.7274	98.9482	100.709	69.8742
	3008.94	101.626	97.7917	100.442	97.7219	98.942	100.704	69.8698
	3009.42	101.626	97.7898	100.44	97.7168	98.9346	100.698	69.864
	3009.9	101.626	97.7876	100.438	97.7122	98.927	100.691	69.8574
	3010.39	101.624	97.7851	100.436	97.7084	98.92	100.686	69.8509
	3010.87	101.623	97.7823	100.434	97.7055	98.9145	100.682	69.8449
	3011.35	101.621	97.7795	100.432	97.7037	98.9107	100.68	69.8399
	3011.83	101.619	97.7769	100.431	97.7035	98.9088	100.679	69.8359
	3012.31	101.618	97.7749	100.43	97.7047	98.9086	100.681	69.8331
	3012.8	101.618	97.7737	100.431	97.7071	98.9098	100.684	69.8314
	3013.28	101.618	97.7733	100.432	97.7103	98.9123	100.688	69.831
[truncated: 1,632 more rows]

## Sheet: Supplmentary Figure 5
Supplmentary Figure 5a	X	Y-TiO2	Y-TC0.5	Y-TC2	Y-TC4	Y-CsPbBr3		Supplmentary Figure 5b	X	Y-TiO2	Y-TC4	Y-CsPbBr3
[truncated: 901 more rows]

[truncated: 11 more sheets: Supplmentary Figure 6, Supplmentary Figure 11, Supplmentary Figure 12, Supplmentary Figure 13, Supplmentary Figure 14, Supplmentary Figure 15, Supplmentary Figure 16, Supplmentary Figure 17, Supplmentary Figure 20, Supplmentary Figure 21, Supplmentary Table 3]
